# Supplementary material for: The bacterial sulfur cycle in expanding dysoxic and euxinic marine waters
Source: Environ Microbiol. 2020 Oct 18;23(6):2834–57. doi: 10.1111/1462-2920.15265 (PMC8359478; doi:10.1111/1462-2920.15265)
Supplement: Supplementary file 1 — Data S1. Maximum‐likelihood phylogenetic reconstruction of dsrA genes in newick format. See Supporting Information Methods for methodology. [file EMI-23-2834-s002.treefile]

(Acidobacteria_Glencore_71_11:0.1906717670,((((((((((Actinobacteria_bacterium_GWC2_53_9:0.1864170005,((CG1_02_FULL_Bacteria_50_21_curated:0.0000000000,CG2_30_SUB10_Bacteria_50_27_curated:0.0000000000):0.0000033176,CG2_30_FULL_Actinobacteria_50_142_curated:0.0000033176)100:0.1681559075)100:0.1891021640,(((((((((Allochromatium_vinosum_DSM_180:0.1566655017,(((DCXQ01000017.1_63:0.0000033176,DIIC01000007.1_34:0.0000033176)100:0.0028013229,DLRU01000138.1_22:0.0000039521)90:0.0000030742,(DLQY01000001.1_12:0.0000031955,Ga0069772_104_1:0.0000033176)100:0.0028001928)100:0.1618760511)79:0.0330605504,((NIOZ-UU29_NODE_17109_length_5924_cov_17.6747_1:0.1477020122,JH651384.1_3805:0.2006410570)83:0.0291314490,NODE_716930_length_695_cov_2.71406_1:0.2109647874)81:0.0242126788)97:0.0297411248,((QIJI01000495.1_2:0.1377960835,(NODE_2556_length_23604_cov_7.67056_15:0.0334690371,NODE_973475_length_604_cov_1.64845_1:0.0685785750)100:0.1838682277)75:0.0403536356,(NODE_227086_length_1254_cov_2.1201_1:0.0778397590,NODE_166512_length_1486_cov_2.77358_1:0.1586652330)75:0.0440408436)99:0.0625910078)100:0.1026912177,((Candidatus_Muproteobacteria_bacterium_RBG_16_62_13:0.1216635964,((((Candidatus_Muproteobacteria_bacterium_RIFCSPHIGHO2_01_60_12:0.0000000000,Candidatus_Muproteobacteria_bacterium_RIFCSPHIGHO2_12_FULL_60_33:0.0000000000):0.0000000000,Candidatus_Muproteobacteria_bacterium_RIFCSPHIGHO2_02_FULL_60_13:0.0000000000):0.0000000000,Candidatus_Muproteobacteria_bacterium_RIFCSPLOWO2_01_FULL_60_18:0.0000000000):0.0000033176,Candidatus_Muproteobacteria_bacterium_RIFCSPHIGHO2_01_FULL_61_2...:0.0000033176)100:0.0805307231)96:0.0357388846,((Candidatus_Muproteobacteria_bacterium_RBG_16_65_31:0.0641031390,(Candidatus_Muproteobacteria_bacterium_RBG_16_65_31_2:0.0080563745,Candidatus_Muproteobacteria_bacterium_RIFCSPHIGHO2_01_FULL_65_16:0.0000033176)100:0.0895214298)98:0.0347418399,AP014936.1_1901:0.0803194144)87:0.0152306872)99:0.0788662577)100:0.1267493303,((Candidatus_Muproteobacteria_bacterium_RBG_16_64_10:0.3746439136,Candidatus_Muproteobacteria_bacterium_RIFCSPHIGHO2_02_FULL_65_16:0.1140617616)76:0.0232895042,AP014936.1_251:0.0679301617)100:0.1363883363)96:0.0437207256,(((DCWJ01000132.1_26:0.1366775241,((NIOZ-UU45_NODE_578_length_53086_cov_9.3692_40:0.0852576810,NODE_830068_length_650_cov_1.75126_1:0.0577819336)100:0.1023137671,(PCBT01000034.1_29:0.0000030654,DLRH01000425.1_1:0.0031313813)100:0.1544090829)84:0.0276694638)100:0.0417685130,NODE_682726_length_712_cov_2.65601_1:0.3196735791)97:0.0594049068,((((DCXJ01000097.1_21:0.0000000000,NZAZ01000055.1_7:0.0000000000):0.0000033176,DIHX01000057.1_21:0.0000033176)100:0.1556466110,LFEN01000037.1_36:0.0959171180)100:0.1172682595,((NIOZ-UU42_NODE_3728_length_18351_cov_8.52334_9:0.1883024774,MCGG01000014.1_9:0.1594951503)99:0.0405932680,NODE_532044_length_803_cov_3.60695_1:0.1252430140)90:0.0225643909)100:0.0838848331)92:0.0438138975)66:0.0268286759,((((((Candidatus_Ruthia_magnifica:0.0451445243,PNQY01000015.1_29:0.1784765968)19:0.0355434245,CP010552.1_369:0.0154760030)19:0.0295401460,NIOZ-UU116_NODE_241_length_80741_cov_66.3658_73:0.0262250000)19:0.0425152851,GG730034.1_3:0.0603579430)100:0.2266981241,((NIOZ-UU100_NODE_7853_length_10589_cov_176.726_15:0.0773182613,NIOZ-UU100_NODE_2463_length_24160_cov_137.9_1:0.2098662699)60:0.0000038804,NODE_972795_length_605_cov_350.142_1:0.0000028467)99:0.3946667582)99:0.1711372441,((Ferriphaselus_amnicola:0.2984115083,Sulfuricella_denitrificans:0.1239018747)99:0.0864345518,Thiobacillus_denitrificans:0.3325111529)99:0.0868244820)99:0.0611521167)100:0.2819805968,((((((Chlorobaculum_tepidum:0.1083183808,((Chlorobium_limicola:0.0952360497,CP000492.1_134:0.0768709545)100:0.0457754344,CP001108.1_29:0.0577487101)95:0.0415960644)100:0.1456123725,((CP001101.1_1887:0.0000000000,NODE_20061_length_5311_cov_4.5957_2:0.0000000000):0.0000033176,NIOZ-UU103_NODE_20061_length_5311_cov_4.5957_2:0.0000033176)100:0.2053290462)38:0.0338355359,(((((DBAI01000004.1_4:0.0000000000,DCXK01000037.1_17:0.0000000000):0.0000000000,DLRI01000066.1_10:0.0000000000):0.0000033176,DCWP01000100.1_17:0.0000033176)100:0.1562615260,NYYL01000105.1_19:0.1799688309)100:0.1013160500,((DCWS01000045.1_8:0.0000000000,DIIB01000016.1_57:0.0000000000):0.0000033176,DCXS01000048.1_58:0.0000033176)100:0.3112391102)100:0.0990468181)38:0.0301052639,(NIOZ-UU70_NODE_9358_length_9257_cov_6.1604_3:0.0670989438,NIOZ-UU44_NODE_252_length_78581_cov_32.0236_48:0.0541047070)100:0.2451296962)100:0.2189918251,Nitrospirae_bacterium_RBG_16_64_22_2:0.3225780798)98:0.0616274774,CP000471.1_2244:0.3573134975)100:0.3220864863)100:0.2981613318,((CG2_30_FULL_Nitrospirae_53_67_curated:0.2064408600,((Nitrospinae_bacterium_RIFCSPLOWO2_01_FULL_39_10:0.0230185815,(Nitrospinae_bacterium_RIFCSPLOWO2_02_39_17:0.0000031103,(Nitrospinae_bacterium_RIFCSPLOWO2_12_39_16:0.0000033176,RifCSPlowO2_12_Nitrospinae_39_16:0.0000033176)100:0.0027815170)100:0.0240434447)100:0.1429344293,Nitrospirae_bacterium_RBG_19FT_COMBO_42_15:0.2171055230)98:0.0675007677)53:0.0429177514,((Nitrospirae_bacterium_RBG_16_64_22:0.2678539251,NODE_525312_length_808_cov_2.08632_1:0.3618477417)46:0.0000038513,DLRR01000007.1_86:0.2897317141)89:0.0837934650)100:0.3108382360)100:0.4848973942)81:0.0841189558,(((BJP_IG2599_Bacteria_36_9:0.0934087301,BJP_IG3402_Bacteria_CG_CP01_01_39_6:0.0430455986)100:0.1711716518,(BJP_IG3402_CG_CP01_01_44_7:0.0809815531,CG2_30_FULL_Desantisbacteria_40_21_curated:0.0644751989)100:0.1676635846)100:0.0688680458,(CG1_02_FULL_Bacteria_53_21_curated:0.0036430552,CG2_30_FULL_Nitrospirae_53_67_curated_2:0.0000039351)100:0.2708755343)99:0.0752517907)66:0.0556765435,((((((((((((Ammonifex_degensii:0.2439990277,Desulfotomaculum_thermocisternum:0.0956537850)100:0.0702623738,Moorella_thermoacetica_1:0.1354282903)100:0.0288832608,((((CG2_30_FULL_Desulfobacteraceae_51_40_curated:0.1260577641,NIOZ-UU19_NODE_1476_length_32469_cov_18.2114_20:0.0858933447)100:0.0271797180,(NIOZ-UU27_NODE_4794_length_15459_cov_42.9788_9:0.0608407558,ADZZ01000254.1_7:0.0238845004)100:0.0845445577)100:0.0167786679,((NODE_7877_length_10566_cov_8.21825_3:0.0440402516,NODE_745526_length_683_cov_3.10987_1:0.1393081298)100:0.0379447365,NODE_537791_length_798_cov_2.43607_1:0.0954203879)94:0.0239147933)100:0.0284691545,Desulfatiglans_anilini:0.0646373835)100:0.0658150904)100:0.0877855987,((CG1_02_FULL_Nitrospirae_41_54_curated:0.0000033176,CG2_30_FULL_Nitrospirae_41_42_curated:0.0000033176)100:0.1215404592,Thermodesulfovibrio_sp._RBG_19FT_COMBO_42_12_3:0.1122781596)100:0.2387030213)100:0.0935641616,(((((Bilophila_wadsworthia:0.1673653466,Desulfovibrio_vulgaris:0.1315780231)100:0.1083676420,((CG1_02_FULL_Desulfovibrionaceae_65_16_curated:0.0000033176,CG2_30_FULL_Desulfovibrio_65_21_curated:0.0000033176)100:0.0668242367,Desulfovibrionales_bacterium_GWA2_65_9:0.1042755141)100:0.1412548779)100:0.0752220174,(((((((((CG1_02_FULL_Deltaproteobacteria_45_11_curated:0.0410797802,(NIOZ-UU82_NODE_8772_length_9732_cov_14.5849_10:0.0637421213,NODE_490377_length_836_cov_1.91933_1:0.1725501079)83:0.0445071420)79:0.0418086574,NIOZ-UU30_NODE_20402_length_5247_cov_11.5797_3:0.0589663230)76:0.0510831006,NIOZ-UU25_NODE_10744_length_8321_cov_5.17917_6:0.0644292855)82:0.0531212065,(((((((((Deltaproteobacteria_bacterium_RIFOXYC2_FULL_48_10:0.0000038464,Desulfobacula_sp._RIFOXYB2_FULL_45_6:0.0000033176)79:0.0000032034,(Desulfobacterales_bacterium_RIFOXYA12_FULL_46_15:0.0000033912,Desulfobacula_sp._GWF2_41_7:0.0000033176)100:0.0219100376)97:0.0357493481,(Desulfobacula_sp._GWF2_41_7_2:0.0115890290,Desulfobacula_sp._RIFOXYA12_FULL_46_16:0.0199676733)99:0.0090403670)96:0.0465759401,(Desulfobacterium_autotrophicum:0.1204017321,(Desulfobacula_toluolica:0.0027080247,FO203503.1_591:0.0000033176)100:0.0340380713)42:0.0145478242)42:0.0240090016,NIOZ-UU16_NODE_1932_length_27893_cov_14.8847_13:0.0789646825)100:0.1797205974,AXAM01000001.1_26:0.0719573822)99:0.0480300593,NODE_261164_length_1161_cov_4.11844_1:0.0632158956)81:0.0140441780,Desulfococcus_multivorans:0.1353581139)86:0.0440531323,NIOZ-UU17_NODE_3222_length_20275_cov_41.4882_11:0.0918348613)81:0.0186214368)71:0.0235835388,NODE_111801_length_1854_cov_4.16787_2:0.1034418253)62:0.0196140126,(NODE_488419_length_838_cov_1.62835_1:0.1004433175,NODE_787663_length_666_cov_1.49427_1:0.0458531945)86:0.0293099975)60:0.0226352425,NODE_134401_length_1673_cov_3.88937_1:0.0860042218)70:0.0226456437,Deltaproteobacteria_bacterium_RBG_13_43_22:0.2137484859)42:0.0140916343,Deltaproteobacteria_bacterium_RBG_13_49_15:0.1222785302)97:0.0604830565)100:0.0819829178,((CG1_02_FULL_Deltaproteobacteria_58_37_curated:0.1284431316,CG2_30_FULL_Syntrophaceae_49_12_curated:0.0551536922)100:0.0792324327,(CG1_02_FULL_Proteobacteria_43_41_curated:0.0000033176,CG2_30_FULL_Deltaproteobacteria_43_15_curated:0.0000033176)100:0.0692070943)100:0.0749421314)98:0.0398647091,Desulfomonile_tiedjei:0.2453319468)100:0.0709665216)100:0.0429831442,((((CG2_30_FULL_Desulfobacterales_60_27_curated:0.1749232421,(((Deltaproteobacteria_bacterium_RIFOXYD12_FULL_53_23:0.0099887919,Deltaproteobacteria_bacterium_RIFOXYD12_FULL_55_16:0.0144063609)100:0.0239030896,Deltaproteobacteria_bacterium_RIFOXYD12_FULL_56_24:0.0390682913)100:0.0986819408,(NIOZ-UU47_NODE_1281_length_35173_cov_8.44832_11:0.0000033176,NODE_1281_length_35173_cov_8.44832_12:0.0000033176)100:0.1164479336)95:0.0370275898)75:0.0170415198,((Desulfobacterales_bacterium_GWB2_56_26:0.0000033176,RAAC_Desulfobacterales_55_26:0.0000033176)100:0.1500914886,(NIOZ-UU81_NODE_6265_length_12675_cov_8.2164_6:0.0860188753,CP003985.1_1613:0.0687591020)100:0.0570962213)100:0.1155599348)100:0.0666728475,CP001940.1_297:0.2277744169)100:0.0149027797,(Deltaproteobacteria_bacterium_RIFOXYD12_FULL_50_9:0.1326527059,Deltaproteobacteria_bacterium_RIFOXYD12_FULL_57_12:0.1477749146)100:0.0761843714)100:0.2377626665)96:0.0289224480,(Thermodesulfatator_indicus:0.0968690436,Thermodesulfobacterium_commune:0.2655199356)100:0.1642156748)100:0.1011577758,(Syntrophobacter_fumaroxidans:0.1903940808,Thermodesulforhabdus_norvegica:0.1120616649)100:0.2242787086)100:0.0933364752,Desulfarculus_baarsii:0.2681114243)100:0.1640237246,(Deltaproteobacteria_bacterium_RBG_13_58_19:0.1763901167,Desulfobacca_acetoxidans:0.1972142729)100:0.2922140078)100:0.1105290879,(((Archaeoglobus_sulfaticallidus:0.3505951756,Archaeoglobus_veneficus:0.4811551145)99:0.1702080318,((((((((Caldivirga_maquilingensis_IC167:0.0516530909,Caldivirga_sp._MU80:0.0559735445)100:0.2404925005,Thermocladium_sp._ECH_B:0.4495864365)100:0.7564804746,((((Pyrobaculum_aerophilum_str._IM2_1:0.0453505262,Pyrobaculum_arsenaticum_1:0.1196969852)100:0.0546526401,Thermoproteus_tenax_Kra_1:0.2819735399)99:0.1161949702,(Pyrobaculum_aerophilum_str._IM2_2:0.0144664642,((((Pyrobaculum_arsenaticum_2:0.0177288620,Pyrobaculum_oguniense_TE7_1:0.0006721767)100:0.1185030511,Pyrobaculum_islandicum:0.1783487602)100:0.2434685306,Thermoproteus_tenax_Kra_2:0.1934260658)100:0.0790972440,Pyrobaculum_oguniense_TE7_2:0.1052078034)100:0.3237726546)100:0.3280960218)97:0.2666104100,((Vulcanisaeta_distributa:0.1663562234,Vulcanisaeta_thermophila_2:0.0492265964)100:0.1346979885,Vulcanisaeta_thermophila_1:0.1858909696)100:0.4632562821)100:0.6183603366)100:0.7514330720,(((Candidatus_Hydrothermarchaeota_archaeon_JdFR_18_JGI24020J35080:0.7076116404,NSJL01000042.1_20:0.8111693884)93:0.1624333517,((((((Candidatus_Rokubacteria_bacterium_GWA2_70_23:0.0000033176,Candidatus_Rokubacteria_bacterium_GWF2_70_14:0.0000033176)100:0.0026223169,Candidatus_Rokubacteria_bacterium_GWC2_70_24:0.0000033176)100:0.0074474330,Candidatus_Rokubacteria_bacterium_RIFCSPLOWO2_12_FULL_71_19:0.0086328988)100:0.0296093595,Candidatus_Rokubacteria_bacterium_GWC2_70_16_2:0.0621273332)100:0.0301649658,CSP16_Rokubacteria:0.0473478369)100:0.2729537379,(Candidatus_Rokubacteria_bacterium_GWC2_70_16:0.1332228428,(Candidatus_Rokubacteria_bacterium_RIFCSPLOWO2_02_FULL_68_19:0.0000035683,Candidatus_Rokubacteria_bacterium_RIFCSPLOWO2_12_FULL_69_21:0.0050414304)100:0.1403482343)100:0.2233688852)100:0.2349735537)83:0.0905443872,Moorella_thermoacetica_2:1.5659566194)95:0.1975550878)100:0.8562077569,Candidatus_Hydrothermarchaeota_archaeon_JdFR_18_JGI24020J35080_2:0.4311780245)66:0.0924710437,Candidatus_Hydrothermarchaeota_archaeon_JdFR_17_JGI24020J35080:0.7952807579)100:0.4571651840,((((Carboxydothermus_ferrireducens:0.0099864737,Carboxydothermus_hydrogenoformans:0.0000037606)100:0.2793365995,Thermodesulfobium_narugense:0.3838285756)88:0.0824275493,Desulfitibacter_alkalitolerans:0.4172514666)72:0.0418043502,(((((Chloroflexi_bacterium_RBG_13_52_14:0.0000033176,MGMV01000099.1_10:0.0033878264)100:0.4924186219,(Deltaproteobacteria_bacterium_RBG_13_53_10:0.1395378995,Deltaproteobacteria_bacterium_RBG_16_47_11:0.1589635790)100:0.1011897448)100:0.1184818253,Dehalococcoidia_bacterium_SCGC_AB_540_C11:0.2730825958)98:0.0989119966,((((((Desulfitobacterium_dehalogenans:0.0231430677,Desulfitobacterium_hafniense:0.0065694471)100:0.1735012920,(Desulfosporosinus_acididurans:0.0233106162,Desulfosporosinus_acidiphilus:0.0359668621)100:0.2628756987)100:0.0885685757,Peptococcaceae_bacterium_CEB3:0.2181640064)64:0.0315053779,Syntrophomonas_zehnderi:0.1481488787)84:0.0502485781,Gordonibacter_pamelaeae:0.2576341147)100:0.1878153911,Sporolituus_thermophilus_DSM_23256:0.4339000121)86:0.0409889719)60:0.0399881121,(Desulfotomaculum_alkaliphilum:0.2044427929,Desulfurispora_thermophila:0.2217319544)100:0.1170546220)61:0.0354053366)61:0.0223121321)82:0.0602510391,(Deltaproteobacteria_bacterium_RBG_13_61_14:0.3862587809,(NIOZ-UU36_NODE_884_length_42337_cov_18.8784_8:0.1335664092,DIDQ01000091.1_9:0.1251658848)100:0.2390582099)79:0.0520857934)90:0.0439786114)90:0.0980268362,((((((CG1_02_FULL_Nitrospirae_44_142_curated:0.0000000000,CG2_30_FULL_Nitrospirae_44_86_curated:0.0000000000):0.0000033176,CG1_02_SUB10_Nitrospirae_44_25_curated:0.0000033176)100:0.1431236498,((((((Nitrospirae_bacterium_GWD2_44_7:0.0000000000,Nitrospirae_bacterium_RIFOXYA2_FULL_44_9:0.0000000000):0.0000033176,Nitrospirae_bacterium_GWF2_44_13:0.0000033176)91:0.0000033301,Nitrospirae_bacterium_RIFOXYC2_FULL_44_7:0.0000033176)100:0.0653903514,Thermodesulfovibrio_sp._RBG_19FT_COMBO_42_12:0.0630255284)97:0.0263257780,OUUY01000095.1_10:0.0686421268)99:0.0322322760,Nitrospirae_bacterium_RBG_16_43_8:0.0553187289)99:0.0492223845)100:0.1511074640,(BDTS01000054.1_10:0.2026956087,NIOZ-UU55_NODE_6233_length_12718_cov_5.43078_1:0.1468039533)100:0.1142936071)100:0.0708167783,(((Nitrospirae_bacterium_GWA2_46_11:0.0000033176,Nitrospirae_bacterium_GWB2_47_37:0.0000033176)100:0.1134852916,NSJL01000003.1_156:0.0949052617)100:0.0799807225,(Thermodesulfovibrio_aggregans:0.0455199599,Thermodesulfovibrio_yellowstonii_DSM_11347:0.0214382603)100:0.3287002519)100:0.1218986392)100:0.1590716063,(((Nitrospirae_bacterium_GWC1_57_7:0.0000000000,Nitrospirae_bacterium_GWD2_57_8:0.0000000000):0.0000033176,Nitrospirae_bacterium_GWC2_57_13:0.0000033176)100:0.1056484638,Nitrospirae_bacterium_GWD2_57_9:0.1315093669)100:0.1786896872)100:0.1028769487)52:0.0374995826)87:0.0913076860,(((((Candidatus_Lambdaproteobacteria_bacterium_RIFOXYC1_FULL_56_13:0.0000000000,Candidatus_Lambdaproteobacteria_bacterium_RIFOXYD2_FULL_56_26:0.0000000000):0.0000033176,Candidatus_Lambdaproteobacteria_bacterium_RIFOXYD1_FULL_56_27:0.0000033176)100:0.0303492207,Candidatus_Lambdaproteobacteria_bacterium_RIFOXYD12_FULL_49_8:0.0000029881)100:0.0569882149,Candidatus_Lambdaproteobacteria_bacterium_RIFOXYD2_FULL_50_16:0.0651869434)100:0.3366674073,NODE_394398_length_933_cov_1.7631_1:0.3416371463)96:0.1041769073)73:0.0403640516)99:0.0697415772,Deltaproteobacteria_bacterium_RIFOXYA12_FULL_61_11:0.3111860321)78:0.0476215048,(((((BJP_IG2158_Zixibacteria_48_33_curated:0.0000033176,bjp_ig5185_Zixibacteria_48_33:0.0000033176)100:0.1623717328,Chloroflexi_bacterium_RBG_13_60_13:0.1270021961)98:0.0786942402,((NIOZ-UU51_NODE_19226_length_5466_cov_6.06893_2:0.1538700925,(NIOZ-UU89_NODE_62063_length_2605_cov_3.16196_2:0.1735575943,NODE_398585_length_928_cov_1.94845_1:0.1999240645)11:0.0384202200)100:0.0946718547,NODE_330834_length_1023_cov_1.34194_1:0.1645246568)89:0.0471875900)94:0.0785734586,(Candidatus_Schekmanbacteria_bacterium_RBG_13_48_7:0.2018841676,((Ga0186947_1002_46:0.1944468968,NODE_843322_length_645_cov_1.75085_1:0.1240876270)93:0.0427173656,NODE_593279_length_761_cov_2.14873_1:0.2099162356)100:0.1614082241)53:0.0653755767)48:0.0578762097,((CG2_30_FULL_Armatimonadetes_66_41_curated:0.0889168418,CG2_30_FULL_Armatimonadetes_66_41_curated_2:0.1238180130)100:0.1899763062,(((Ignavibacteria_bacterium_GWB2_35_12:0.0000000000,Ignavibacteria_bacterium_RIFOXYC2_FULL_35_21:0.0000000000):0.0000033176,Ignavibacteria_bacterium_RIFOXYA2_FULL_35_10:0.0000033176)100:0.2387188060,RCNO01000041.1_9:0.2060041492)100:0.1576109503)41:0.0431232506)91:0.0576329109)72:0.0188297190,((Gemmatimonas_sp._SG8_17:0.1200416508,NODE_774817_length_671_cov_1.80032_1:0.3671621447)95:0.0900004959,((Planctomycetes_bacterium_RBG_13_63_9:0.0833699803,NODE_231475_length_1241_cov_2.64334_1:0.1465286418)64:0.0669412725,NODE_2487_length_24013_cov_9.11604_11:0.1372223637)100:0.1107436161)98:0.0751651081)89:0.0692978218,(NODE_418760_length_905_cov_2.18_1:0.1317304844,NODE_901102_length_626_cov_1.37128_1:0.2025532405)100:0.1775216259)100:0.0558883154,((Deltaproteobacteria_bacterium_RIFOXYA12_FULL_58_15:0.0000033176,Deltaproteobacteria_bacterium_RIFOXYB12_FULL_58_9:0.0000033176)100:0.3040713152,NODE_43270_length_3235_cov_8.19906_3:0.2154530249)100:0.0993114269)63:0.0624722832,RifSed_csp2_16ft_2_acidobacteria_curated:0.2841714690)46:0.0117738005,Anaeromyxobacter_sp._RBG_16_69_14:0.2107670685);
