# Supplementary material for: The bacterial sulfur cycle in expanding dysoxic and euxinic marine waters
Source: Environ Microbiol. 2020 Oct 18;23(6):2834–57. doi: 10.1111/1462-2920.15265 (PMC8359478; doi:10.1111/1462-2920.15265)
Supplement: Supplementary file 3 — Table S2. Origin, quality, classification, annotation, and average amino acid identity (AAI) of the analysed genomes in Fig. 5. Methods are described in Supporting Information Methods. The AAI values were calculated with an enveomics script using Diamond because of computational limitations, which could lead to significantly overestimated AAI values between 50% and 60% (https://rodriguez-r.com/blog/aai-blast-vs-diamond/). Following the thresholds proposed by Konstantinidis and colleagues (2017), values exceeding the 65% genus‐level lower threshold are coloured green, and values exceeding the 45% family‐level lower threshold are coloured yellow. [file EMI-23-2834-s004.xlsx]

## Sheet: genome details
Table S2. Origin, quality, classification, annotation, and average amino acid identity (AAI) of the analyzed genomes in Figure 5. Methods are described in S.I. Methods. The AAI values were calculated with an enveomics script using Diamond because of computational limitations, which could lead to significantly overestimated AAI values between 50-60% (https://rodriguez-r.com/blog/aai-blast-vs-diamo…
name	original name	accession	BAT classification (rank): f-score	GTDB classification	origin (bold indicates anoxic marine water)	source	Completeness	Contamination	quality	Strain heterogeneity	genome size (Mbp)	contigs #	23S	16S	5S	tRNA	genes	aprA	aprB	Catalase_haem	Catalase_Mn	Catalase_peroxidase	ccoN	ccoO	ccoP	ccoQ	coxA	coxB	cuyA	cydA	cydB	ddhA	dmsA	dmsC	dsrA	dsrB	dsrC_tusE	dsrC	dsrD	dsrE	dsrF	dsrH	dsrJ	dsrK	dsrL	dsrM	dsrO	dsrP	dsrR
(U)Desulfacyla euxinica NIOZ-UU27	NIOZ-UU27	JACNJD000000000	Desulfobacteraceae (family): 0.16	d__Bacteria;p__Desulfobacterota;c__Desulfobacteria;o__Desulfatiglandales;f__NaphS2;g__;s__	Black Sea	Phoxy 2013 Black Sea metagenome	83.53	0.68	high	100	4.02599	392	0	0	1	29	3684	0	1	0	0	0	0	0	0	0	0	0	1	0	0	0	1	1	1	1	1	1	1	0	0	0	2	1	0	1	2	2	0
(U)Desulfacyla NIOZ-UU19	NIOZ-UU19	JACNIU000000000		d__Bacteria;p__Desulfobacterota;c__Desulfobacteria;o__Desulfatiglandales;f__NaphS2;g__;s__	Black Sea	Phoxy 2013 Black Sea metagenome	94.73	8.74	medium	4.35	4.55965	500	0	0	1	39	4330	1	1	0	0	0	0	0	0	0	0	0	0	0	0	0	1	0	1	1	1	1	1	0	0	0	0	0	0	0	0	1	0
(U)Desulfaltia bathyphila NIOZ-UU82	NIOZ-UU82	JACNLL000000000	Desulfobacterales (order): 0.14	d__Bacteria;p__Desulfobacterota;c__Desulfobacteria;o__Desulfobacterales;f__UBA2156;g__;s__	Black Sea	Phoxy 2013 Black Sea metagenome	95.97	1.51	high	0	2.06638	107	0	0	1	46	1962	1	1	0	0	0	0	0	0	0	0	0	0	0	0	0	0	0	1	1	1	1	1	0	0	0	1	1	0	1	1	1	0
(U)Desulfatibia profunda NIOZ-UU30	NIOZ-UU30	JACNJH000000000	Desulfobacteraceae (family): 0.12	d__Bacteria;p__Desulfobacterota;c__Desulfobacteria;o__Desulfobacterales;f__BuS5;g__;s__	Black Sea	Phoxy 2013 Black Sea metagenome	96.77	1.18	high	0	3.84518	293	0	0	1	42	3676	1	1	0	0	0	0	0	0	0	0	0	0	0	0	0	0	0	1	1	2	2	1	0	0	0	1	1	0	1	1	1	0
(U)Desulfatibia vada NIOZ-UU17	NIOZ-UU17	JACNIG000000000	Desulfobacteraceae (family): 0.14	d__Bacteria;p__Desulfobacterota;c__Desulfobacteria;o__Desulfobacterales;f__BuS5;g__;s__	Black Sea	Phoxy 2013 Black Sea metagenome	88.57	3.79	high	12.5	4.78543	471	0	0	1	40	4388	1	1	1	0	0	0	0	0	0	1	1	0	0	0	0	0	0	1	1	1	1	1	0	0	0	1	1	1	1	1	1	0
(U)Desulfatifera sulfidica NIOZ-UU81	NIOZ-UU81	JACNLK000000000	Desulfocapsa (genus): 0.17	d__Bacteria;p__Desulfobacterota;c__Desulfobulbia;o__Desulfobulbales;f__Desulfocapsaceae;g__;s__	Black Sea	Phoxy 2013 Black Sea metagenome	98.51	1.79	high	33.33	2.08334	101	0	0	1	40	1915	1	1	0	0	1	0	0	0	0	0	0	0	2	1	0	0	0	1	1	1	1	1	0	0	0	1	1	0	1	1	1	0
(U)Desulfobacula maris NIOZ-UU16	NIOZ-UU16	JACNHV000000000	Desulfobacteraceae (family): 0.18	d__Bacteria;p__Desulfobacterota;c__Desulfobacteria;o__Desulfobacterales;f__Desulfobacteraceae;g__Desulfobacula;s__	Black Sea	Phoxy 2013 Black Sea metagenome	92.58	2.74	high	16.67	4.84919	400	0	0	2	42	4403	1	1	0	0	1	0	0	0	0	1	1	1	1	1	0	1	2	1	1	1	1	1	0	0	0	1	1	0	1	1	1	0
(U)Desulfobia pelagia NIOZ-UU47	NIOZ-UU47	JACNJZ000000000	Desulfobulbaceae (family): 0.54	d__Bacteria;p__Desulfobacterota;c__Desulfobulbia;o__Desulfobulbales;f__Desulfurivibrionaceae;g__;s__	Black Sea	Phoxy 2013 Black Sea metagenome	96.43	0	high	0	3.01223	224	0	0	0	34	2808	1	1	0	0	1	0	0	0	0	0	0	0	2	1	0	0	0	1	1	1	1	1	0	0	0	1	1	0	1	1	1	0
(U)Desulfolinea nitratireducens NIOZ-UU36	NIOZ-UU36	JACNJN000000000	Anaerolineaceae (family): 0.25	d__Bacteria;p__Chloroflexota;c__Anaerolineae;o__Anaerolineales;f__envOPS12;g__;s__	Black Sea	Phoxy 2013 Black Sea metagenome	93.03	1.82	high	0	3.64982	223	0	0	1	39	3373	0	0	0	0	1	0	0	3	0	0	1	1	0	0	1	0	0	1	1	2	1	1	0	0	0	0	1	0	1	0	0	0
(U)Pseudothioglobus aerophilus NIOZ-UU104	NIOZ-UU104	JACNFO000000000		d__Bacteria;p__Proteobacteria;c__Gammaproteobacteria;o__Thiomicrospirales;f__Thioglobaceae;g__Thioglobus;s__	Black Sea	Phoxy 2013 Black Sea metagenome	87.73	0.99	high	50	1.47427	62	0	0	0	32	1438	1	1	0	0	0	0	0	0	0	0	0	1	0	0	0	0	0	0	0	1	1	0	0	0	0	0	1	0	1	0	0	0
(U)Sulfurimonas ponti NIOZ-UU79	NIOZ-UU79	JACNLH000000000	Sulfurimonas (genus): 0.25	d__Bacteria;p__Campylobacterota;c__Campylobacteria;o__Campylobacterales;f__Sulfurimonadaceae;g__Sulfurimonas;s__	Black Sea	Phoxy 2013 Black Sea metagenome	96.94	4.08	high	61.54	2.13905	182	0	0	1	38	2125	0	0	0	0	0	1	1	1	1	1	1	0	0	0	0	0	1	0	0	0	0	0	0	0	0	0	0	0	0	0	0	0
(U)Thioglobus perditus CMC-S-2018	Thioglobus_perditus_CMC-S-2018_GCA_002909145	GCA_002909145		d__Bacteria;p__Proteobacteria;c__Gammaproteobacteria;o__Thiomicrospirales;f__Thioglobaceae;g__Thioglobus_B;s__Thioglobus_B perditus	Peru Coast	Callbeck, C.M., Lavik, G., Ferdelman, T.G., Fuchs, B., Gruber-Vodicka, H.R., Hach, P.F., et al. (2018). Oxygen minimum zone cryptic sulfur cycling sustained by offshore transport of key sulfur oxidizing bacteria. Nat Commun 9(1), 1729. doi: 10.1038/s41467-018-04041-x.	100	2.65	high	50								1	1	0	0	0	1	1	2	1	1	1	0	0	0	1	0	0	1	1	4	1	0	1	1	1	0	1	1	1	1	1	1
(U)Thioglobus pontius NIOZ-UU116	NIOZ-UU116	JACNGB000000000	Candidatus Thioglobus autotrophicus (species): 0.41	d__Bacteria;p__Proteobacteria;c__Gammaproteobacteria;o__Thiomicrospirales;f__Thioglobaceae;g__Thioglobus_A;s__	Black Sea	Phoxy 2013 Black Sea metagenome	97.35	0	high	0	1.24931	56	0	0	0	26	1336	1	0	0	0	0	1	1	1	1	0	0	0	0	0	1	0	0	1	1	4	1	0	1	1	1	0	1	1	1	1	1	1
(U)Thiopontia autotrophica NIOZ-UU100	NIOZ-UU100	JACNFK000000000	Gammaproteobacteria (class): 0.30	d__Bacteria;p__Proteobacteria;c__Gammaproteobacteria;o__GCA-2400775;f__;g__;s__	Black Sea	Phoxy 2013 Black Sea metagenome	92.8	0.11	high	0	1.5794	39	1	1	1	38	1587	1	1	0	0	0	1	1	2	0	1	1	0	1	0	1	0	1	2	1	3	1	0	1	1	1	1	1	1	1	1	1	1
AAMBM5-125-24 NIOZ-UU51	NIOZ-UU51	JACNKD000000000	candidate division Zixibacteria (phylum): 0.15	d__Bacteria;p__AABM5-125-24;c__;o__;f__;g__;s__	Black Sea	Phoxy 2013 Black Sea metagenome	71.9	2.2	medium	0	2.90491	623	0	0	0	22	2497	1	1	0	0	0	0	0	0	0	0	0	0	1	1	0	0	0	1	1	2	0	1	0	0	0	0	0	1	0	0	1	0
AAMBM5-125-24 NIOZ-UU89	NIOZ-UU89	JACNLS000000000	candidate division Zixibacteria (phylum): 0.18	d__Bacteria;p__AABM5-125-24;c__;o__;f__;g__;s__	Black Sea	Phoxy 2013 Black Sea metagenome	52.36	3.3	medium	0	1.88909	454	0	0	0	18	1536	0	0	0	0	0	0	0	0	0	0	0	0	0	0	0	0	0	1	2	2	2	1	0	0	0	1	1	1	1	1	1	0
AAMBM5-125-24 SAG SCGC AG-640-A22	AAMBM5-125-24_SCGC_AG-640-A22_3300016590	3300016590 (IMG)		d__Bacteria;p__AABM5-125-24;c__AABM5-125-24;o__AABM5-125-24;f__AABM5-125-24;g__;s__	euxinic freshwater Zodletone Spring	Youssef, N.H., Farag, I.F., Hahn, C.R., Jarett, J., Becraft, E., Eloe-Fadrosh, E., et al. (2019). Genomic Characterization of Candidate Division LCP-89 Reveals an Atypical Cell Wall Structure, Microcompartment Production, and Dual Respiratory and Fermentative Capacities. Applied and Environmental Microbiology 85(10), e00110-00119. doi: 10.1128/aem.00110-19.	65.87	0	medium	0								1	1	2	0	0	2	1	1	0	0	0	1	1	1	0	0	0	1	1	2	2	1	0	0	0	1	1	1	1	1	1	0
Allochromatium vinosum DSM 180	Allochromatium_vinosum_DSM_180_GCA_000025485	GCA_000025485		d__Bacteria;p__Proteobacteria;c__Gammaproteobacteria;o__Chromatiales;f__Chromatiaceae;g__Allochromatium;s__Allochromatium vinosum	freshwater	Weissgerber, T., Dobler, N., Polen, T., Latus, J., Stockdreher, Y., and Dahl, C. (2013). Genome-wide transcriptional profiling of the purple sulfur bacterium Allochromatium vinosum DSM 180T during growth on different reduced sulfur compounds. J Bacteriol 195(18), 4231-4245. doi: 10.1128/JB.00154-13.	99.74	0.63	high	0								1	1	0	0	1	1	1	1	1	0	0	0	1	1	0	0	1	1	1	5	1	0	1	1	1	1	1	1	1	1	1	1
Alphaproteobacteria NIOZ-UU37	NIOZ-UU37	JACNJO000000000		d__Bacteria;p__Proteobacteria;c__Alphaproteobacteria;o__GCA-2731375;f__GCA-2731375;g__GCA-2731375;s__	Black Sea	Phoxy 2013 Black Sea metagenome	50.41	8.84	medium	14.29	3.59411	1007	0	0	0	19	3782	1	1	0	0	0	1	1	0	1	1	0	0	1	0	0	0	2	0	0	1	0	0	0	0	0	0	0	0	0	0	1	0
Alphaproteobacteria NIOZ-UU42	NIOZ-UU42	JACNJU000000000	Rhodospirillales (order): 0.18	d__Bacteria;p__Proteobacteria;c__Alphaproteobacteria;o__Rhodospirillales_A;f__2-02-FULL-58-16_A;g__;s__	Black Sea	Phoxy 2013 Black Sea metagenome	98.26	1.74	high	25	3.30029	205	0	0	0	39	3306	1	1	0	0	0	1	1	1	1	0	1	1	2	0	0	0	1	1	1	3	1	0	1	1	1	1	1	0	1	1	1	0
Alphaproteobacteria NP113	Alphaproteobacterium_NP113_GCA_002731375	GCA_002731375		d__Bacteria;p__Proteobacteria;c__Alphaproteobacteria;o__GCA-2731375;f__GCA-2731375;g__GCA-2731375;s__GCA-2731375 sp002731375	marine water (TARA)	Tully, B.J., Graham, E.D., and Heidelberg, J.F. (2018). The reconstruction of 2,631 draft metagenome-assembled genomes from the global oceans. Scientific Data 5(1), 170203. doi: 10.1038/sdata.2017.203.	96.46	4.84	high	12.5								1	2	0	0	0	0	0	0	0	1	1	2	2	0	0	1	3	1	1	1	1	0	1	1	1	1	1	1	1	1	1	0
Alphaproteobacteria UBA7893	Alphaproteobacteria_bacterium_UBA7893_GCA_002500465.1	GCA_002500465		d__Bacteria;p__Proteobacteria;c__Alphaproteobacteria;o__GCA-2731375;f__GCA-2731375;g__GCA-2731375;s__GCA-2731375 sp002731375	ETSP OMZ core	Parks, D.H., Rinke, C., Chuvochina, M., Chaumeil, P.-A., Woodcroft, B.J., Evans, P.N., et al. (2017). Recovery of nearly 8,000 metagenome-assembled genomes substantially expands the tree of life. Nature Microbiology 2(11), 1533-1542. doi: 10.1038/s41564-017-0012-7.	86.28	0.43	high	0								1	1	0	0	0	0	0	0	0	1	0	1	2	0	0	0	3	1	1	1	1	0	1	0	1	1	1	1	1	1	1	0
Anaerolineales UBA5796	Anaerolineales_bacterium_UBA5796_GCA_002418215	GCA_002418215		d__Bacteria;p__Chloroflexota;c__Anaerolineae;o__Anaerolineales;f__envOPS12;g__UBA5796;s__UBA5796 sp002418215	freshwater AOM bioreactor	Parks, D.H., Rinke, C., Chuvochina, M., Chaumeil, P.-A., Woodcroft, B.J., Evans, P.N., et al. (2017). Recovery of nearly 8,000 metagenome-assembled genomes substantially expands the tree of life. Nature Microbiology 2(11), 1533-1542. doi: 10.1038/s41564-017-0012-7.	95.91	2	high	0								0	0	0	0	0	0	0	2	0	1	2	1	1	1	0	0	0	1	1	1	1	1	0	0	0	0	1	0	1	0	0	0
Arcobacter peruensis PSE-93	Arcobacter_peruensis_PSE-93_GCA_003711085	GCA_003711085		d__Bacteria;p__Campylobacterota;c__Campylobacteria;o__Campylobacterales;f__Arcobacteraceae;g__Poseidonibacter;s__Poseidonibacter sp001956695	Peru/Chile coast	Callbeck, C.M., Pelzer, C., Lavik, G., Ferdelman, T.G., Graf, J.S., Vekeman, B., et al. (2019). Arcobacter peruensis sp. nov., a Chemolithoheterotroph Isolated from Sulfide-and Organic-Rich Coastal Waters off Peru. Applied and environmental microbiology 85(24).	99.59	1.02	high	0								0	0	1	0	0	1	1	1	1	0	0	0	1	1	0	0	1	0	0	0	0	0	0	0	0	0	0	0	0	0	0	0
Bacteroidia NIOZ-UU65	NIOZ-UU65	JACNKS000000000	Bacteroidetes (phylum): 0.53	d__Bacteria;p__Bacteroidota;c__Bacteroidia;o__;f__;g__;s__	Black Sea	Phoxy 2013 Black Sea metagenome	60.91	2.46	medium	0	2.44935	593	0	0	0	27	2019	1	1	0	0	0	0	0	0	0	0	0	0	1	1	0	0	1	0	0	2	1	0	0	0	1	0	1	0	1	0	0	0
Ca. 'Nitrobium versatile' Ru_enrich_NS	Candidatus_Nitrobium_versatile_Ru_enrich_NS_GCA_002634385	GCA_002634385		d__Bacteria;p__Nitrospirota;c__Thermodesulfovibrionia;o__Thermodesulfovibrionales;f__UBA9935;g__GCA-2634385;s__GCA-2634385 sp002634385	brackish bioreactor	Arshad, A., Dalcin Martins, P., Frank, J., Jetten, M.S.M., Op den Camp, H.J.M., and Welte, C.U. (2017). Mimicking microbial interactions under nitrate-reducing conditions in an anoxic bioreactor: enrichment of novel Nitrospirae bacteria distantly related to Thermodesulfovibrio. Environ Microbiol 19(12), 4965-4977. doi: 10.1111/1462-2920.13977.	100	4.98	high	0								1	1	1	0	0	2	2	2	1	2	2	0	0	0	0	1	0	2	2	2	1	1	0	0	0	1	1	0	1	1	1	0
Ca. 'Sulfobium mesophilum'	Candidatus_Sulfobium_mesophilum_GCA_900302705	GCA_900302705		d__Bacteria;p__Nitrospirota;c__Thermodesulfovibrionia;o__Thermodesulfovibrionales;f__UBA6898;g__Sulfobium;s__Sulfobium mesophilum	freshwater rice paddy sediment	Zecchin, S., Mueller, R.C., Seifert, J., Stingl, U., Anantharaman, K., von Bergen, M., et al. (2018). Rice Paddy Nitrospirae Carry and Express Genes Related to Sulfate Respiration: Proposal of the New Genus "Candidatus Sulfobium". Appl Environ Microbiol 84(5), AEM. 02224-02217. doi: 10.1128/AEM.02224-17.	77.27	2.45	medium	0								0	1	0	0	0	0	0	0	0	1	1	0	0	0	0	0	0	1	1	1	1	1	0	0	0	0	1	0	1	0	0	0
Ca. 'Thermonerobacter thiotrophicus' MS-B_bin-24	Candidatus_Thermonerobacter_thiotrophicus_MS-B_bin-24_GCA_003731685	GCA_003731685		d__Bacteria;p__Bacteroidota;c__Kapabacteria;o__Kapabacteriales;f__XYC2-FULL-35-21;g__;s__	mushroom spring	Thiel, V., Garcia Costas, A.M., Fortney, N.W., Martinez, J.N., Tank, M., Roden, E.E., et al. (2019). “Candidatus Thermonerobacter thiotrophicus,” A Non-phototrophic Member of the Bacteroidetes/Chlorobi With Dissimilatory Sulfur Metabolism in Hot Spring Mat Communities. Frontiers in Microbiology 9(3159). doi: 10.3389/fmicb.2018.03159.	93.61	3.28	high	100								1	1	0	0	0	0	0	0	0	1	1	0	1	1	0	0	0	1	1	1	1	1	0	0	0	1	1	1	1	1	1	0
Ca. 'Thioglobus autotrophicus' EF1	Thioglobus_autotrophicus_EF1_GCA_001293165	GCA_001293165		d__Bacteria;p__Proteobacteria;c__Gammaproteobacteria;o__Thiomicrospirales;f__Thioglobaceae;g__Thioglobus_A;s__Thioglobus_A autotrophicus	Effingham Inlet	Shah, V., Chang, B.X., and Morris, R.M. (2016). Cultivation of a chemoautotroph from the SUP05 clade of marine bacteria that produces nitrite and consumes ammonium. ISME J.	99.17	0	high	0								1	1	0	0	0	1	1	1	1	0	0	0	0	0	1	0	0	1	1	4	1	0	1	1	1	0	1	1	1	1	1	1
Ca. 'Thioglobus singularis' PS1	Thioglobus_singularis_PS1_GCA_001281385	GCA_001281385		d__Bacteria;p__Proteobacteria;c__Gammaproteobacteria;o__Thiomicrospirales;f__Thioglobaceae;g__Thioglobus;s__Thioglobus singularis	puget sound/north pacific	Marshall, K.T., and Morris, R.M. (2013). Isolation of an aerobic sulfur oxidizer from the SUP05/Arctic96BD-19 clade. ISME J 7(2), 452-455. doi: 10.1038/ismej.2012.78.	98.68	0	high	0								1	1	0	0	0	0	0	0	0	1	1	1	0	0	0	0	0	0	0	1	1	0	0	0	0	0	1	0	1	0	0	0
Chlorobium BS1	Chlorobium_BS1_GCA_000020545	GCA_000020545		d__Bacteria;p__Bacteroidota;c__Chlorobia;o__Chlorobiales;f__Chlorobiaceae;g__Chlorobium_A;s__Chlorobium_A phaeobacteroides	euxinic marine Black Sea	Marschall, E., Jogler, M., Henßge, U., and Overmann, J. (2010). Large-scale distribution and activity patterns of an extremely low-light-adapted population of green sulfur bacteria in the Black Sea. Environmental Microbiology 12(5), 1348-1362. doi: 10.1111/j.1462-2920.2010.02178.x.	99.45	0	high	0								1	1	0	0	1	1	1	1	1	0	0	0	0	0	0	0	0	1	1	1	1	0	1	1	1	1	1	1	1	1	1	0
Chlorobium NIOZ-UU103	NIOZ-UU103	JACNFN000000000	Chlorobium phaeobacteroides (species): 0.93	d__Bacteria;p__Bacteroidota;c__Chlorobia;o__Chlorobiales;f__Chlorobiaceae;g__Chlorobium_A;s__Chlorobium_A phaeobacteroides	Black Sea	Phoxy 2013 Black Sea metagenome	57.52	1.1	medium	0	1.48121	355	0	0	1	24	1547	0	0	0	0	0	0	0	0	0	0	0	0	0	0	0	0	0	1	1	1	1	0	0	0	0	0	0	1	0	0	0	0
Chlorobium phaeobacteroides DSM 266	Chlorobium_phaeobacteroides_DSM_266_GCA_000015125	GCA_000015125		d__Bacteria;p__Bacteroidota;c__Chlorobia;o__Chlorobiales;f__Chlorobiaceae;g__Chlorobium;s__Chlorobium phaeobacteroides	euxinic freshwater Lake Blankvann	NCBI RefSeq	99.45	0	high	0								0	0	0	0	1	0	0	1	0	0	0	0	1	1	0	0	0	1	1	1	1	0	1	1	1	0	1	1	1	1	1	0
Dehalococcoidia RBG_13_52_14	Chloroflexi_bacterium_RBG_13_52_14_GCA_001796575	GCA_001796575		d__Bacteria;p__Chloroflexota;c__Dehalococcoidia;o__SZUA-161;f__SZUA-161;g__;s__	groundwater (Rifle)	Anantharaman, K., Hausmann, B., Jungbluth, S.P., Kantor, R.S., Lavy, A., Warren, L.A., et al. (2018). Expanded diversity of microbial groups that shape the dissimilatory sulfur cycle. ISME J 12(7), 1715-1728. doi: 10.1038/s41396-018-0078-0.	34.89	1.98	low	0								0	0	1	0	0	0	0	0	0	0	0	0	0	0	0	1	0	1	1	1	1	1	0	0	0	1	1	0	1	1	1	0
Dehalococcoidia RBG_13_60_13	Chloroflexi_bacterium_RBG_13_60_13_GCA_001796685	GCA_001796685		d__Bacteria;p__Chloroflexota;c__Dehalococcoidia;o__UBA2777;f__RBG-13-53-26;g__RBG-13-53-26;s__	groundwater (Rifle)	Anantharaman, K., Hausmann, B., Jungbluth, S.P., Kantor, R.S., Lavy, A., Warren, L.A., et al. (2018). Expanded diversity of microbial groups that shape the dissimilatory sulfur cycle. ISME J 12(7), 1715-1728. doi: 10.1038/s41396-018-0078-0.	50.26	0.83	medium	0								0	0	0	0	0	0	0	0	0	0	0	0	0	1	0	0	0	1	1	0	0	1	0	0	0	0	0	0	0	0	0	0
Desulfatiglandales NaphS2	Desulfatiglans_NaphS2_GCA_000179315	GCA_000179315		d__Bacteria;p__Desulfobacterota;c__Desulfobacteria;o__Desulfatiglandales;f__NaphS2;g__NaphS2;s__NaphS2 sp000179315	marine sediment	DiDonato, R.J., Jr., Young, N.D., Butler, J.E., Chin, K.-J., Hixson, K.K., Mouser, P., et al. (2010). Genome sequence of the deltaproteobacterial strain NaphS2 and analysis of differential gene expression during anaerobic growth on naphthalene. PloS one 5(11), e14072-e14072. doi: 10.1371/journal.pone.0014072.	94.52	2.39	high	22.22								1	1	1	0	0	0	0	0	0	0	0	1	3	1	0	0	0	1	1	3	1	1	0	0	0	2	2	0	2	2	2	0
Desulfatiglans anilinii DSM 4660	Desulfatiglans_anilinii_DSM_4660_GCA_000422285	GCA_000422285		d__Bacteria;p__Desulfobacterota;c__Desulfobacteria;o__Desulfatiglandales;f__Desulfatiglandaceae;g__Desulfatiglans;s__Desulfatiglans anilini	marine sediment	NCBI RefSeq	99.35	0.65	high	0								1	1	0	0	1	0	0	0	0	0	0	0	0	0	0	0	0	1	1	2	1	1	0	0	0	1	1	0	1	1	1	0
Desulfobacterales BuS5	Desulfobacterales_BuS5_GCA_000472805	GCA_000472805		d__Bacteria;p__Desulfobacterota;c__Desulfobacteria;o__Desulfobacterales;f__BuS5;g__BuS5;s__BuS5 sp000472805	marine hydrocarbon seep	NCBI RefSeq	99.19	1.29	high	0								1	1	1	0	0	0	0	0	0	0	0	0	2	1	0	0	0	1	1	1	1	1	0	0	0	1	1	0	1	1	1	0
Desulfobacterales NIOZ-UU25	NIOZ-UU25	JACNJB000000000		d__Bacteria;p__Desulfobacterota;c__Desulfobacteria;o__Desulfobacterales;f__UBA2156;g__;s__	Black Sea	Phoxy 2013 Black Sea metagenome	64.5	6.34	medium	8.7	4.05331	1011	0	0	1	35	3871	1	2	0	0	0	0	0	0	0	0	0	0	1	0	0	0	0	1	1	1	1	0	0	0	0	0	0	0	1	0	0	0
Desulfobacterales UBA2130	Desulfobacteraceae_bacterium_UBA2130_GCA_002329025.1	GCA_002329025		d__Bacteria;p__Desulfobacterota;c__Desulfobacteria;o__Desulfobacterales;f__UBA2156;g__UBA2156;s__UBA2156 sp002328165	Arabian Sea OMZ core	Parks, D.H., Rinke, C., Chuvochina, M., Chaumeil, P.-A., Woodcroft, B.J., Evans, P.N., et al. (2017). Recovery of nearly 8,000 metagenome-assembled genomes substantially expands the tree of life. Nature Microbiology 2(11), 1533-1542. doi: 10.1038/s41564-017-0012-7.	95.16	0.65	high	0								1	1	1	0	0	1	2	0	0	0	0	0	0	0	0	1	0	1	1	2	1	0	0	0	0	1	1	1	1	1	1	0
Desulfobacterales UBA2156	Desulfobacterales_UBA2156__GCA_002328165	GCA_002328165		d__Bacteria;p__Desulfobacterota;c__Desulfobacteria;o__Desulfobacterales;f__UBA2156;g__UBA2156;s__UBA2156 sp002328165	Arabian Sea OMZ core	Parks, D.H., Rinke, C., Chuvochina, M., Chaumeil, P.-A., Woodcroft, B.J., Evans, P.N., et al. (2017). Recovery of nearly 8,000 metagenome-assembled genomes substantially expands the tree of life. Nature Microbiology 2(11), 1533-1542. doi: 10.1038/s41564-017-0012-7.	96.45	0.65	high	0								1	1	1	0	0	1	2	0	0	0	0	0	0	0	0	1	0	1	1	2	1	0	0	0	0	1	1	1	1	1	1	0
Desulfobacterales UBA5681	Desulfobacteraceae_bacterium_UBA5681_GCA_002420525.1	GCA_002420525		d__Bacteria;p__Desulfobacterota;c__Desulfobacteria;o__Desulfobacterales;f__UBA2156;g__UBA2156;s__UBA2156 sp002328165	Arabian Sea OMZ core	Parks, D.H., Rinke, C., Chuvochina, M., Chaumeil, P.-A., Woodcroft, B.J., Evans, P.N., et al. (2017). Recovery of nearly 8,000 metagenome-assembled genomes substantially expands the tree of life. Nature Microbiology 2(11), 1533-1542. doi: 10.1038/s41564-017-0012-7.	95.16	0.65	high	0								1	1	1	0	0	1	2	0	0	0	0	0	0	0	0	1	0	1	1	2	1	0	0	0	0	1	1	1	1	1	1	0
Desulfobacterium autotrophicum HRM2	Desulfobacterium_autotrophicum_HRM2_GCA_000020365	GCA_000020365		d__Bacteria;p__Desulfobacterota;c__Desulfobacteria;o__Desulfobacterales;f__Desulfobacteraceae;g__Desulfobacterium_B;s__Desulfobacterium_B autotrophicum	marine sediment	NCBI RefSeq	99.35	1.29	high	0								1	1	0	0	1	1	1	0	0	0	0	2	2	2	1	0	0	1	1	1	1	1	0	0	0	1	1	0	1	1	1	0
Desulfobacula toluolica Tol2	Desulfobacula_toluolica_Tol2_GCA_000307105	GCA_000307105		d__Bacteria;p__Desulfobacterota;c__Desulfobacteria;o__Desulfobacterales;f__Desulfobacteraceae;g__Desulfobacula;s__Desulfobacula toluolica	marine sediment	NCBI RefSeq	99.35	1.29	high	0								1	1	1	0	0	0	0	0	0	1	1	0	1	1	0	0	1	1	1	1	1	1	0	0	0	1	1	0	1	1	2	0
Desulfocapsa sulfexigens DSM 10523	Desulfocapsa_sulfexigens_DSM_10523_GCA_000341395	GCA_000341395		d__Bacteria;p__Desulfobacterota;c__Desulfobulbia;o__Desulfobulbales;f__Desulfocapsaceae;g__Desulfocapsa;s__Desulfocapsa sulfexigens	marine sediment	NCBI RefSeq	98.13	1.39	high	0								1	1	0	0	1	0	0	0	0	0	0	0	2	1	0	0	0	1	1	1	1	1	0	0	0	1	1	0	1	1	1	0
Desulfococcus multivorans DSM 2059	Desulfococcus_multivorans_DSM_2059_GCA_001854245	GCA_001854245		d__Bacteria;p__Desulfobacterota;c__Desulfobacteria;o__Desulfobacterales;f__Desulfococcaceae;g__Desulfococcus;s__Desulfococcus multivorans	marine sediment	NCBI RefSeq	98.39	1.94	high	0								1	1	1	0	0	1	1	0	0	0	0	0	3	2	1	0	0	1	1	1	1	1	0	0	0	1	1	0	1	1	1	0
Desulfurivibrio alkaliphilus AHT 2	Desulfurivibrio_alkaliphilus_AHT_2_GCA_000092205	GCA_000092205		d__Bacteria;p__Desulfobacterota;c__Desulfobulbia;o__Desulfobulbales;f__Desulfurivibrionaceae;g__Desulfurivibrio;s__Desulfurivibrio alkaliphilus	haloalkaline sediment	NCBI RefSeq	99.4	0	high	0								1	1	0	0	1	1	1	0	1	0	0	0	1	1	0	0	0	1	1	2	1	1	0	0	0	1	1	0	1	1	1	0
Ectothiorhodospira mobilis DSM 4180	Ectothiorhodospira_mobilis_DSM_4180_GCA_900114895	GCA_900114895		d__Bacteria;p__Proteobacteria;c__Gammaproteobacteria;o__Ectothiorhodospirales;f__Ectothiorhodospiraceae;g__Ectothiorhodospira;s__Ectothiorhodospira mobilis	salt flats	NCBI RefSeq	99.25	0.06	high	0								0	0	0	0	1	0	0	0	0	0	0	0	1	1	0	0	1	0	0	0	0	0	0	0	0	0	0	0	0	0	0	0
Gammaproteobacteria EOSA-II	EOSA-II	see reference		d__Bacteria;p__Proteobacteria;c__Gammaproteobacteria;o__UBA10353;f__UBA5680;g__UBA5680;s__	ETNP OMZ core and Peru coast	Plominsky, A.M., Trefault, N., Podell, S., Blanton, J.M., De la Iglesia, R., Allen, E.E., et al. (2018). Metabolic potential and in situ transcriptomic profiles of previously uncharacterized key microbial groups involved in coupled carbon, nitrogen and sulfur cycling in anoxic marine zones. Environ Microbiol 20(8), 2727-2742. doi: 10.1111/1462-2920.14109.	62.5	20.73	population genome	100								0	0	0	0	0	0	0	0	0	0	2	0	0	0	0	0	0	1	1	1	1	0	1	1	1	1	1	1	1	1	1	1
Gammaproteobacteria NIOZ-UU29	NIOZ-UU29	JACNJF000000000	Gammaproteobacteria (class): 0.59	d__Bacteria;p__Proteobacteria;c__Gammaproteobacteria;o__GCA-001735895;f__GCA-001735895;g__;s__	Black Sea	Phoxy 2013 Black Sea metagenome	95.42	2.76	high	0	3.99207	238	0	0	0	36	3571	2	2	0	0	0	1	1	4	2	1	1	0	1	0	0	0	1	1	1	5	1	0	1	1	1	1	1	1	1	1	1	1
Gammaproteobacteria SZUA-75	Gammaproteobacteria_bacterium_SZUA-75_GCA_003231795	GCA_003231795		d__Bacteria;p__Proteobacteria;c__Gammaproteobacteria;o__GCA-001735895;f__GCA-001735895;g__GCA-001735895;s__GCA-001735895 sp003231795	marine hydrothermal chimney wall TVG10 (Guaymas)	-	89.26	4.5	high	23.08								1	1	0	0	0	0	0	0	0	1	1	2	0	0	0	0	0	1	1	2	2	0	1	1	1	1	1	0	1	1	0	1
Gammaproteobacteria UBA2132	Proteobacteria_bacterium_UBA2132_GCA_002328995.1	GCA_002328995		d__Bacteria;p__Proteobacteria;c__Gammaproteobacteria;o__UBA10353;f__UBA5680;g__UBA5680;s__UBA5680 sp002420425	Arabian Sea OMZ core	Parks, D.H., Rinke, C., Chuvochina, M., Chaumeil, P.-A., Woodcroft, B.J., Evans, P.N., et al. (2017). Recovery of nearly 8,000 metagenome-assembled genomes substantially expands the tree of life. Nature Microbiology 2(11), 1533-1542. doi: 10.1038/s41564-017-0012-7.	95.27	0.61	high	0								1	1	0	0	0	0	0	0	0	0	1	0	0	0	0	0	0	1	1	2	1	0	1	1	1	1	1	1	1	1	1	1
Gammaproteobacteria UBA2133	Proteobacteria_bacterium_UBA2133_GCA_002327725.1	GCA_002327725		d__Bacteria;p__Proteobacteria;c__Gammaproteobacteria;o__UBA10353;f__LS-SOB;g__UBA5682;s__UBA5682 sp002327725	Arabian Sea OMZ core	Parks, D.H., Rinke, C., Chuvochina, M., Chaumeil, P.-A., Woodcroft, B.J., Evans, P.N., et al. (2017). Recovery of nearly 8,000 metagenome-assembled genomes substantially expands the tree of life. Nature Microbiology 2(11), 1533-1542. doi: 10.1038/s41564-017-0012-7.	95.12	1.83	high	0								0	1	0	0	0	0	0	1	0	1	1	3	2	0	0	0	0	0	0	2	1	0	1	1	1	0	0	1	1	0	0	1
Gammaproteobacteria UBA2157	Proteobacteria_bacterium_UBA2157_GCA_002328225.1	GCA_002328225		d__Bacteria;p__Proteobacteria;c__Gammaproteobacteria;o__UBA10353;f__LS-SOB;g__UBA5682;s__UBA5682 sp002327725	Arabian Sea OMZ core	Parks, D.H., Rinke, C., Chuvochina, M., Chaumeil, P.-A., Woodcroft, B.J., Evans, P.N., et al. (2017). Recovery of nearly 8,000 metagenome-assembled genomes substantially expands the tree of life. Nature Microbiology 2(11), 1533-1542. doi: 10.1038/s41564-017-0012-7.	94.17	1.83	high	0								0	0	0	0	0	0	0	1	0	1	1	2	2	0	0	0	0	0	0	2	1	0	1	1	1	0	0	1	1	0	0	1
Gammaproteobacteria UBA5680	Proteobacteria_bacterium_UBA5680_GCA_002420425.1	GCA_002420425		d__Bacteria;p__Proteobacteria;c__Gammaproteobacteria;o__UBA10353;f__UBA5680;g__UBA5680;s__UBA5680 sp002420425	Arabian Sea OMZ core	Parks, D.H., Rinke, C., Chuvochina, M., Chaumeil, P.-A., Woodcroft, B.J., Evans, P.N., et al. (2017). Recovery of nearly 8,000 metagenome-assembled genomes substantially expands the tree of life. Nature Microbiology 2(11), 1533-1542. doi: 10.1038/s41564-017-0012-7.	95.88	0.61	high	0								1	1	0	0	0	0	0	0	0	0	1	0	0	0	0	0	0	1	1	2	1	0	1	1	1	1	1	1	1	1	1	1
Gammaproteobacteria UBA5682	Proteobacteria_bacterium_UBA5682_GCA_002420385.1	GCA_002420385		d__Bacteria;p__Proteobacteria;c__Gammaproteobacteria;o__UBA10353;f__LS-SOB;g__UBA5682;s__UBA5682 sp002327725	Arabian Sea OMZ core	Parks, D.H., Rinke, C., Chuvochina, M., Chaumeil, P.-A., Woodcroft, B.J., Evans, P.N., et al. (2017). Recovery of nearly 8,000 metagenome-assembled genomes substantially expands the tree of life. Nature Microbiology 2(11), 1533-1542. doi: 10.1038/s41564-017-0012-7.	96.55	5.64	medium	20								0	1	0	0	0	0	0	1	0	1	1	3	2	0	0	0	0	0	0	3	2	0	2	2	2	0	0	0	2	0	0	1
Gammaproteobacteria UBA7880	Proteobacteria_bacterium_UBA7880_GCA_002501195.1	GCA_002501195		d__Bacteria;p__Proteobacteria;c__Gammaproteobacteria;o__UBA10353;f__UBA5680;g__UBA5680;s__UBA5680 sp002420425	ETSP OMZ core	Parks, D.H., Rinke, C., Chuvochina, M., Chaumeil, P.-A., Woodcroft, B.J., Evans, P.N., et al. (2017). Recovery of nearly 8,000 metagenome-assembled genomes substantially expands the tree of life. Nature Microbiology 2(11), 1533-1542. doi: 10.1038/s41564-017-0012-7.	78.15	0.61	medium	0								0	0	0	0	0	0	0	0	0	0	0	0	0	0	0	0	0	1	1	1	1	0	1	1	1	0	1	1	1	0	0	1
Gammaproteobacteria UBA7902	Proteobacteria_bacterium_UBA7902_GCA_002494465	GCA_002494465		d__Bacteria;p__Proteobacteria;c__Gammaproteobacteria;o__UBA10353;f__UBA5680;g__UBA5680;s__UBA5680 sp002420425	ETNP OMZ core	Parks, D.H., Rinke, C., Chuvochina, M., Chaumeil, P.-A., Woodcroft, B.J., Evans, P.N., et al. (2017). Recovery of nearly 8,000 metagenome-assembled genomes substantially expands the tree of life. Nature Microbiology 2(11), 1533-1542. doi: 10.1038/s41564-017-0012-7.	82.19	0.61	high	0								1	1	0	0	0	0	0	0	0	0	1	0	0	0	0	0	0	1	1	1	1	0	1	1	1	1	1	0	1	0	1	1
Hyrcanianaceae ARS16	Hyrcanianaceae_bacterium_ARS16_GCA_002686255	GCA_002686255		d__Bacteria;p__Proteobacteria;c__Alphaproteobacteria;o__Rhodospirillales_A;f__Casp-alpha2;g__Casp-alpha2;s__Casp-alpha2 sp002686255	Northwest Arabian Sea Upwelling	Zhou, Z., Tran, P.Q., Kieft, K., and Anantharaman, K. (2019). Genome diversification in globally distributed novel marine Proteobacteria is linked to environmental adaptation. bioRxiv, 814418. doi: 10.1101/814418.	94.61	3.14	high	31.25								1	1	0	0	0	0	0	0	0	2	1	1	1	1	1	0	0	1	1	1	1	0	0	0	0	2	2	1	1	2	2	0
Hyrcanianaceae casp-alpha2	Hyrcanianaceae_bacterium_casp-alpha2_GCA_001510075	GCA_001510075		d__Bacteria;p__Proteobacteria;c__Alphaproteobacteria;o__Rhodospirillales_A;f__Casp-alpha2;g__Casp-alpha2;s__Casp-alpha2 sp001510075	marine water (Caspian Sea)	Zhou, Z., Tran, P.Q., Kieft, K., and Anantharaman, K. (2019). Genome diversification in globally distributed novel marine Proteobacteria is linked to environmental adaptation. bioRxiv, 814418. doi: 10.1101/814418.	75.87	0	medium	0								0	0	0	0	0	0	0	0	0	2	0	0	0	0	0	0	0	1	1	2	1	0	0	0	0	1	1	1	1	1	1	0
Hyrcanianaceae MarineAlpha3_Bin2	Hyrcanianaceae_bacterium_MarineAlpha3_Bin2_GCA_002938315	GCA_002938315		d__Bacteria;p__Proteobacteria;c__Alphaproteobacteria;o__Rhodospirillales_A;f__Casp-alpha2;g__Casp-alpha2;s__Casp-alpha2 sp002938315	marine water (Atlantic)	Zhou, Z., Tran, P.Q., Kieft, K., and Anantharaman, K. (2019). Genome diversification in globally distributed novel marine Proteobacteria is linked to environmental adaptation. bioRxiv, 814418. doi: 10.1101/814418.	96.09	0.5	high	100								0	0	0	0	0	0	0	0	0	1	0	1	0	0	0	0	0	0	0	0	0	0	0	0	0	0	0	0	0	0	0	0
Hyrcanianaceae NIOZ-UU45	NIOZ-UU45	JACNJX000000000	Alphaproteobacteria (class): 0.84	d__Bacteria;p__Proteobacteria;c__Alphaproteobacteria;o__Rhodospirillales_A;f__Casp-alpha2;g__Casp-alpha2;s__	Black Sea	Phoxy 2013 Black Sea metagenome	98.26	1.54	high	0	3.07239	121	0	0	0	41	2964	1	1	0	0	0	1	1	2	1	1	1	0	2	0	0	0	0	1	1	2	1	0	1	1	1	1	1	2	1	1	1	0
Hyrcanianaceae UBA2139	Rhodospirillaceae_bacterium_UBA2139_GCA_002328385.1	GCA_002328385		d__Bacteria;p__Proteobacteria;c__Alphaproteobacteria;o__Rhodospirillales_A;f__Casp-alpha2;g__Casp-alpha2;s__Casp-alpha2 sp002686255	Arabian Sea OMZ core	Parks, D.H., Rinke, C., Chuvochina, M., Chaumeil, P.-A., Woodcroft, B.J., Evans, P.N., et al. (2017). Recovery of nearly 8,000 metagenome-assembled genomes substantially expands the tree of life. Nature Microbiology 2(11), 1533-1542. doi: 10.1038/s41564-017-0012-7.	90.47	1	high	0								1	1	0	0	0	0	0	0	0	2	1	1	1	1	0	0	0	1	1	1	1	0	0	0	0	1	1	0	1	1	1	0
Hyrcanianaceae UBA5685	Rhodospirillaceae_bacterium_UBA5685_GCA_002420445.1	GCA_002420445		d__Bacteria;p__Proteobacteria;c__Alphaproteobacteria;o__Rhodospirillales_A;f__Casp-alpha2;g__Casp-alpha2;s__Casp-alpha2 sp002686255	Arabian Sea OMZ core	Parks, D.H., Rinke, C., Chuvochina, M., Chaumeil, P.-A., Woodcroft, B.J., Evans, P.N., et al. (2017). Recovery of nearly 8,000 metagenome-assembled genomes substantially expands the tree of life. Nature Microbiology 2(11), 1533-1542. doi: 10.1038/s41564-017-0012-7.	89.14	0.75	high	33.33								1	1	0	0	0	0	0	0	0	1	1	1	0	0	1	0	0	1	1	1	1	0	0	0	0	1	1	0	1	1	1	0
Limnobacter sp. UBA7305	Limnobacter_sp._UBA7305_GCA_002471755.1	GCA_002471755		d__Bacteria;p__Proteobacteria;c__Gammaproteobacteria;o__Burkholderiales;f__Burkholderiaceae;g__Limnobacter;s__Limnobacter sp002954425	Arabian Sea OMZ core	Parks, D.H., Rinke, C., Chuvochina, M., Chaumeil, P.-A., Woodcroft, B.J., Evans, P.N., et al. (2017). Recovery of nearly 8,000 metagenome-assembled genomes substantially expands the tree of life. Nature Microbiology 2(11), 1533-1542. doi: 10.1038/s41564-017-0012-7.	89.86	1.12	high	40								0	0	1	0	1	0	0	0	0	0	1	0	1	1	0	0	0	0	0	0	0	0	0	0	0	0	0	0	0	0	0	0
Magnetococcus marinus MC-1	Magnetococcus_marinus_MC-1_GCA_002082306	GCA_000014865		d__Bacteria;p__Proteobacteria;c__Magnetococcia;o__Magnetococcales;f__Magnetococcaceae;g__Magnetococcus;s__Magnetococcus marinus	marine	NCBI RefSeq	98.32	0.84	high	0								0	0	0	0	0	1	1	1	1	0	0	0	0	0	0	0	1	1	1	1	1	0	1	1	1	1	1	1	1	1	0	0
Magnetovibrio blakemorei MV-1	Magnetovibrio_blakemorei_MV-1_GCA_001746755	GCA_001746755		d__Bacteria;p__Proteobacteria;c__Alphaproteobacteria;o__Rhodospirillales_A;f__Magnetovibrionaceae;g__Magnetovibrio;s__Magnetovibrio blakemorei	Neponset River estuary	NCBI RefSeq	98.51	0.5	high	100								1	1	0	0	1	1	1	2	1	0	0	0	0	0	0	0	1	1	1	5	1	0	1	0	1	1	1	1	1	1	1	0
Marinimicrobia Arctic96B-7-B AB-746_N13AB-902	Marinimicrobia_Arctic96B-7-B_N13AB-902_2537562244	2537562244 (IMG)		d__Bacteria;p__Marinisomatota;c__Marinisomatia;o__Marinisomatales;f__TCS55;g__TCS55;s__	dysoxic Saanich Inlet	Hawley, A.K., Nobu, M.K., Wright, J.J., Durno, W.E., Morgan-Lang, C., Sage, B., et al. (2017). Diverse Marinimicrobia bacteria may mediate coupled biogeochemical cycles along eco-thermodynamic gradients. Nat Commun 8(1), 1507. doi: 10.1038/s41467-017-01376-9.	67.03	0	medium	0								0	0	0	0	0	0	0	0	0	0	0	0	1	0	1	0	0	0	0	0	0	0	0	0	0	0	0	0	0	0	0	0
Marinimicrobia Arctic96B-7-B AB-746_P06AB-902	Marinimicrobia_Arctic96B-7-B_P06AB-902_2537562243	2537562243 (IMG)		d__Bacteria;p__Marinisomatota;c__Marinisomatia;o__Marinisomatales;f__TCS55;g__TCS55;s__	dysoxic Saanich Inlet	Hawley, A.K., Nobu, M.K., Wright, J.J., Durno, W.E., Morgan-Lang, C., Sage, B., et al. (2017). Diverse Marinimicrobia bacteria may mediate coupled biogeochemical cycles along eco-thermodynamic gradients. Nat Commun 8(1), 1507. doi: 10.1038/s41467-017-01376-9.	77.62	1.23	medium	100								0	0	0	0	0	0	0	0	0	0	0	0	0	0	0	0	0	0	0	0	0	0	0	0	0	0	0	0	0	0	0	0
Marinimicrobia NAT274	Marinimicrobia_NAT274_GCA_002082309	GCA_002702225		d__Bacteria;p__Marinisomatota;c__Marinisomatia;o__Marinisomatales;f__TCS55;g__TMED108;s__TMED108 sp002702225	marine North Atlantic	Tully, B.J., Graham, E.D., and Heidelberg, J.F. (2018). The reconstruction of 2,631 draft metagenome-assembled genomes from the global oceans. Scientific Data 5(1), 170203. doi: 10.1038/sdata.2017.203.	61.04	2.2	medium	50								0	0	0	0	1	0	0	0	0	0	0	0	0	0	1	0	0	0	0	0	0	0	0	0	0	0	0	0	0	0	0	0
Marinimicrobia NIOZ-UU73	NIOZ-UU73	JACNLB000000000	Candidatus Marinimicrobia (phylum): 0.53	d__Bacteria;p__Marinisomatota;c__Marinisomatia;o__Marinisomatales;f__TCS55;g__UBA2126;s__	Black Sea	Phoxy 2013 Black Sea metagenome	90.11	0	high	0	2.18508	160	1	1	1	38	1984	0	0	0	0	0	0	0	0	0	0	1	0	0	0	0	0	0	0	0	0	0	0	0	0	0	0	0	0	0	0	0	0
Marinimicrobia PN262000N21	Marinimicrobia_PN262000N21	see reference		d__Bacteria;p__Marinisomatota;c__Marinisomatia;o__Marinisomatales;f__TCS55;g__UBA2126;s__UBA2126 sp002256485	euxinic Golfo Dulce	Bertagnolli, A.D., Padilla, C.C., Glass, J.B., Thamdrup, B., and Stewart, F.J. (2017). Metabolic potential and in situ activity of marine Marinimicrobia bacteria in an anoxic water column. Environ Microbiol 19(11), 4392-4416. doi: 10.1111/1462-2920.13879.	97.8	0	high	0								0	0	0	0	0	0	0	0	0	0	0	0	0	0	0	0	0	0	0	1	0	0	0	0	0	0	0	0	0	0	0	0
Marinimicrobia SCGC AD-606-A07	Marinimicrobia_SCGC_AD-606-A07_2609459650	2609459650 (IMG)		d__Bacteria;p__Marinisomatota;c__Marinisomatia;o__Marinisomatales;f__TCS55;g__UBA2126;s__UBA2126 sp002436185	Peru Coast	Plominsky, A.M., Trefault, N., Podell, S., Blanton, J.M., De la Iglesia, R., Allen, E.E., et al. (2018). Metabolic potential and in situ transcriptomic profiles of previously uncharacterized key microbial groups involved in coupled carbon, nitrogen and sulfur cycling in anoxic marine zones. Environ Microbiol 20(8), 2727-2742. doi: 10.1111/1462-2920.14109.	74.73	0	medium	0								0	0	0	0	0	0	0	0	0	0	1	0	0	0	2	0	0	0	0	0	0	0	0	0	0	0	0	0	0	0	0	0
Marinimicrobia SHBH1141 AB-750_L13AB-904	Marinimicrobia_SHBH1141_AB-750_L13AB-904_2537562240	2537562240 (IMG)		d__Bacteria;p__Marinisomatota;c__UBA8477;o__UBA8477;f__;g__;s__	anoxic Saanich Inlet	Hawley, A.K., Nobu, M.K., Wright, J.J., Durno, W.E., Morgan-Lang, C., Sage, B., et al. (2017). Diverse Marinimicrobia bacteria may mediate coupled biogeochemical cycles along eco-thermodynamic gradients. Nat Commun 8(1), 1507. doi: 10.1038/s41467-017-01376-9.	57.14	2.91	medium	0								0	0	0	0	0	0	0	0	0	0	1	0	0	0	0	0	0	0	0	0	0	0	0	0	0	0	0	0	0	0	0	0
Nitrospina gracilis 3/211	Nitrospina_gracilis_3_211_GCA_000341545	GCA_000341545		d__Bacteria;p__Nitrospinota;c__Nitrospinia;o__Nitrospinales;f__Nitrospinaceae;g__Nitrospina;s__Nitrospina gracilis	ocean surface	Lücker, S., Nowka, B., Rattei, T., Spieck, E., and Daims, H. (2013). The genome of Nitrospina gracilis illuminates the metabolism and evolution of the major marine nitrite oxidizer. Frontiers in microbiology 4, 27.	94.87	3.85	high	0								0	0	0	0	0	1	1	2	0	0	0	0	2	0	0	0	0	0	0	0	0	0	0	0	0	0	0	0	0	0	0	0
Nitrospinota UBA7883	Nitrospinaceae_bacterium_UBA7883_GCA_002500605.1	GCA_002500605		d__Bacteria;p__Nitrospinota;c__UBA7883;o__UBA7883;f__UBA7883;g__UBA7883;s__UBA7883 sp002500605	ETSP OMZ core	Parks, D.H., Rinke, C., Chuvochina, M., Chaumeil, P.-A., Woodcroft, B.J., Evans, P.N., et al. (2017). Recovery of nearly 8,000 metagenome-assembled genomes substantially expands the tree of life. Nature Microbiology 2(11), 1533-1542. doi: 10.1038/s41564-017-0012-7.	97.33	1.2	high	0								1	1	0	0	0	0	0	2	0	0	1	0	2	0	1	0	1	1	1	1	1	0	1	1	1	1	1	1	1	1	0	0
Nitrospirae NIOZ-UU55	NIOZ-UU55	JACNKH000000000	Nitrospirae (phylum): 0.21	d__Bacteria;p__Nitrospirota;c__Thermodesulfovibrionia;o__UBA6902;f__UBA6902;g__BMS3Abin09;s__	Black Sea	Phoxy 2013 Black Sea metagenome	72.96	0.96	medium	0	2.74794	438	0	0	1	30	2586	1	1	0	0	0	0	0	0	0	0	0	0	1	0	0	0	1	1	1	1	1	1	0	0	1	1	1	0	1	2	1	0
Prosthecochloris aestuarii DSM 271	Prosthecochloris_aestuarii_DSM_271_GCA_000020625	GCA_000020625		d__Bacteria;p__Bacteroidota;c__Chlorobia;o__Chlorobiales;f__Chlorobiaceae;g__Prosthecochloris;s__Prosthecochloris aestuarii	euxinic marine sediment	NCBI RefSeq	98.9	0.27	high	0								0	0	0	0	1	0	0	0	0	0	0	0	1	1	0	0	0	1	1	1	0	0	1	1	1	1	1	1	1	1	1	0
Rhodobacter maris JA276	Rhodobacter_maris_JA276_GCA_002082307	GCA_900217815		d__Bacteria;p__Proteobacteria;c__Alphaproteobacteria;o__Rhodobacterales;f__Rhodobacteraceae;g__Rhodobacter;s__Rhodobacter maris	marine	NCBI RefSeq	98.79	0.1	high	0								0	0	0	0	1	1	1	1	1	0	0	0	1	1	0	0	0	0	0	0	0	0	0	0	0	0	0	0	0	0	0	0
Rhodobacteraceae A-Proteo-Rhodobac-SURF	A-Proteo-Rhodobac-SURF_2616644848	2616644848 (IMG)		d__Bacteria;p__Proteobacteria;c__Alphaproteobacteria;o__Rhodobacterales;f__Rhodobacteraceae;g__GCA-002712045;s__	Peru Coast	Plominsky, A.M., Trefault, N., Podell, S., Blanton, J.M., De la Iglesia, R., Allen, E.E., et al. (2018). Metabolic potential and in situ transcriptomic profiles of previously uncharacterized key microbial groups involved in coupled carbon, nitrogen and sulfur cycling in anoxic marine zones. Environ Microbiol 20(8), 2727-2742. doi: 10.1111/1462-2920.14109.	65.85	0.6	medium	0								0	0	0	0	0	0	0	0	0	1	1	0	0	0	0	0	1	0	0	0	0	0	0	0	0	0	0	0	0	0	0	0
Rhodospirillales ARS8	Rhodospirillales_bacterium_ARS8_GCA_002686765	GCA_002686765		d__Bacteria;p__Proteobacteria;c__Alphaproteobacteria;o__Rhodospirillales_A;f__2-02-FULL-58-16;g__GCA-2686765;s__GCA-2686765 sp002686765	Northwest Arabian Sea Upwelling	Tully, B.J., Graham, E.D., and Heidelberg, J.F. (2018). The reconstruction of 2,631 draft metagenome-assembled genomes from the global oceans. Scientific Data 5(1), 170203. doi: 10.1038/sdata.2017.203.	62.87	1	medium	100								1	1	0	0	0	0	0	0	1	0	0	0	0	0	0	0	0	1	1	1	1	0	1	1	1	0	1	1	1	0	0	0
Rhodospirillales UBA2165	Rhodospirillaceae_bacterium_UBA2165_GCA_002327565.1	GCA_002327565		d__Bacteria;p__Proteobacteria;c__Alphaproteobacteria;o__Rhodospirillales_A;f__UBA2165;g__UBA2165;s__UBA2165 sp002327565	Arabian Ocean	Parks, D.H., Rinke, C., Chuvochina, M., Chaumeil, P.-A., Woodcroft, B.J., Evans, P.N., et al. (2017). Recovery of nearly 8,000 metagenome-assembled genomes substantially expands the tree of life. Nature Microbiology 2(11), 1533-1542. doi: 10.1038/s41564-017-0012-7.	91.28	5.22	medium	6.67								1	1	0	0	0	0	0	0	0	2	1	1	2	0	0	0	3	1	1	1	1	0	1	1	1	1	1	1	1	1	1	0
Sagittula castanea P11	Sagittula_castanea_P11_GCA_002082308	GCA_002814095		d__Bacteria;p__Proteobacteria;c__Alphaproteobacteria;o__Rhodobacterales;f__Rhodobacteraceae;g__Sagittula;s__Sagittula sp002814095	sulfidic ETSP	Martinez-Garcia, M., Brazel, D.M., Swan, B.K., Arnosti, C., Chain, P.S., Reitenga, K.G., et al. (2012). Capturing single cell genomes of active polysaccharide degraders: an unexpected contribution of Verrucomicrobia. PLoS One 7(4), e35314. doi: 10.1371/journal.pone.0035314.	99.4	1.05	high	0								0	0	1	0	1	1	1	1	1	2	2	1	1	1	0	0	1	0	0	0	0	0	0	0	0	0	0	0	0	0	0	0
SAR324 Arctic96AD-7 bacterium NIOZ-UU44	NIOZ-UU44	JACNJW000000000	SAR324 cluster (no rank): 0.60	d__Bacteria;p__SAR324;c__SAR324;o__SAR324;f__NAC60-12;g__Arctic96AD-7;s__	Black Sea	Phoxy 2013 Black Sea metagenome	91.26	0	high	0	3.24571	71	0	0	1	35	2835	1	1	0	0	0	1	1	2	1	0	0	1	2	0	0	0	0	1	1	1	1	0	1	1	1	1	1	1	1	1	1	0
SAR324 Arctic96AD-7 bacterium NIOZ-UU70	NIOZ-UU70	JACNKY000000000	SAR324 cluster (no rank): 0.43	d__Bacteria;p__SAR324;c__SAR324;o__SAR324;f__NAC60-12;g__Arctic96AD-7;s__	Black Sea	Phoxy 2013 Black Sea metagenome	71.53	0	medium	0	2.22993	406	0	0	0	9	1998	0	0	0	0	0	1	1	1	1	0	1	1	0	0	0	0	0	1	1	1	1	0	1	1	1	1	1	0	1	1	1	0
SAR324 bacterium AG-439-C09	SAR324_bacterium_AG-439-C09_GCA_003212435	GCA_003212435		d__Bacteria;p__SAR324;c__SAR324;o__SAR324;f__NAC60-12;g__Arctic96AD-7;s__Arctic96AD-7 sp003212435	marine water (Atlantic)	Berube, P.M., Biller, S.J., Hackl, T., Hogle, S.L., Satinsky, B.M., Becker, J.W., et al. (2018). Single cell genomes of Prochlorococcus, Synechococcus, and sympatric microbes from diverse marine environments. Scientific Data 5(1), 180154. doi: 10.1038/sdata.2018.154.	52.68	0	medium	0								0	0	0	0	0	0	0	0	0	0	1	0	0	0	0	0	0	0	0	0	0	0	0	0	0	0	0	0	0	0	0	0
SAR324 bacterium CPC1	SAR324_bacterium_CPC1_GCA_002685535	GCA_002685535		d__Bacteria;p__SAR324;c__SAR324;o__SAR324;f__NAC60-12;g__Arctic96AD-7;s__Arctic96AD-7 sp002685535	Chile/Peru Coast (TARA)	Tully, B.J., Graham, E.D., and Heidelberg, J.F. (2018). The reconstruction of 2,631 draft metagenome-assembled genomes from the global oceans. Scientific Data 5(1), 170203. doi: 10.1038/sdata.2017.203.	86.8	2.75	high	84.62								0	0	3	0	0	0	0	3	0	0	1	0	0	0	0	0	0	0	0	0	0	0	0	0	0	1	1	0	1	1	1	0
SAR324 bacterium Iautmerah10	SAR324_bacterium_lautmerah10_GCA_001469005	GCA_001469005		d__Bacteria;p__SAR324;c__SAR324;o__SAR324;f__NAC60-12;g__UBA1014;s__UBA1014 sp001469005	marine water (Red Sea)	Haroon, M.F., Thompson, L.R., and Stingl, U. (2016). Draft Genome Sequence of Uncultured SAR324 Bacterium lautmerah10, Binned from a Red Sea Metagenome. Genome Announcements 4(1), e01711-01715. doi: 10.1128/genomeA.01711-15.	90	0	high	0								0	0	0	0	0	0	0	1	0	0	0	2	0	0	0	0	0	0	0	0	0	0	0	0	0	0	0	0	0	0	0	0
SAR324 bacterium MED775	SAR324_bacterium_MED775_GCA_002704555	GCA_002704555		d__Bacteria;p__SAR324;c__SAR324;o__SAR324;f__NAC60-12;g__Arctic96AD-7;s__Arctic96AD-7 sp002704555	marine water (Mediterranean)	Tully, B.J., Graham, E.D., and Heidelberg, J.F. (2018). The reconstruction of 2,631 draft metagenome-assembled genomes from the global oceans. Scientific Data 5(1), 170203. doi: 10.1038/sdata.2017.203.	70.31	1.05	medium	100								0	0	0	0	0	0	0	1	0	0	0	0	0	0	0	0	0	0	0	0	0	0	0	0	0	1	1	0	0	1	1	0
SAR324 bacterium REDSEA-S27_B3	SAR324_bacterium_REDSEA-S27_B3_GCA_001627865	GCA_001627865		d__Bacteria;p__SAR324;c__SAR324;o__SAR324;f__NAC60-12;g__Arctic96AD-7;s__Arctic96AD-7 sp001627865	marine water (Red Sea)	Haroon, M.F., Thompson, L.R., and Stingl, U. (2016). Draft Genome Sequence of Uncultured SAR324 Bacterium lautmerah10, Binned from a Red Sea Metagenome. Genome Announcements 4(1), e01711-01715. doi: 10.1128/genomeA.01711-15.	90.94	0	high	0								1	1	0	0	0	1	1	2	0	0	0	1	0	0	0	0	0	0	0	0	0	0	0	0	0	0	0	0	0	0	0	0
SAR324 bacterium SAR324-CTDB7B	SAR324_bacterium_SAR324-CTDB7B_GCA_002082305	GCA_002082305		d__Bacteria;p__SAR324;c__SAR324;o__SAR324;f__NAC60-12;g__Arctic96AD-7;s__Arctic96AD-7 sp002082305	marine water (hydrothermal plume)	Cao, H., Dong, C., Bougouffa, S., Li, J., Zhang, W., Shao, Z., et al. (2016). Deltaproteobacterial SAR324 group in hydrothermal plumes on the South Mid-Atlantic Ridge. Scientific Reports 6, 22842. doi: 10.1038/srep22842.	89.58	0	high	0								1	1	0	0	1	0	0	1	0	0	1	1	0	0	0	0	0	0	0	0	0	0	0	0	0	0	0	0	0	0	0	0
SAR324 bacterium SCGC AAA001-C10	SAR324_bacterium_SCGC_AAA001-C10_GCA_000213335	GCA_000213335		d__Bacteria;p__SAR324;c__SAR324;o__SAR324;f__NAC60-12;g__Arctic96AD-7;s__Arctic96AD-7 sp000213335	marine water South Atlantic sub-tropical gyre	Swan, B.K., Martinez-Garcia, M., Preston, C.M., Sczyrba, A., Woyke, T., Lamy, D., et al. (2011). Potential for chemolithoautotrophy among ubiquitous bacteria lineages in the dark ocean. Science 333(6047), 1296-1300. doi: 10.1126/science.1203690.	51.53	0	medium	0								0	0	0	0	0	0	0	1	0	0	0	1	0	0	0	0	0	0	0	0	0	0	0	0	0	0	0	0	0	0	0	0
SAR324 bacterium SP68	SAR324_bacterium_SP68_GCA_002716165	GCA_002716165		d__Bacteria;p__SAR324;c__SAR324;o__SAR324;f__NAC60-12;g__Arctic96AD-7;s__Arctic96AD-7 sp002716165	marine water (South Pacific)	Tully, B.J., Graham, E.D., and Heidelberg, J.F. (2018). The reconstruction of 2,631 draft metagenome-assembled genomes from the global oceans. Scientific Data 5(1), 170203. doi: 10.1038/sdata.2017.203.	59.27	0.84	medium	0								0	0	0	0	0	0	0	0	0	0	0	0	0	0	0	0	0	0	0	0	0	0	0	0	0	0	0	0	0	0	0	0
SAR324 bacterium UBA1014	Deltaproteobacteria_bacterium_UBA1014_GCA_002291585.1	GCA_002291585		d__Bacteria;p__SAR324;c__SAR324;o__SAR324;f__NAC60-12;g__UBA1014;s__UBA1014 sp002683785	ETSP OMZ core	Parks, D.H., Rinke, C., Chuvochina, M., Chaumeil, P.-A., Woodcroft, B.J., Evans, P.N., et al. (2017). Recovery of nearly 8,000 metagenome-assembled genomes substantially expands the tree of life. Nature Microbiology 2(11), 1533-1542. doi: 10.1038/s41564-017-0012-7.	86.9	0.84	high	0								1	1	0	0	0	0	0	1	0	0	0	1	2	0	0	0	0	1	1	1	1	0	1	1	1	2	1	0	1	0	1	0
SAR324 bacterium UBA2138	Deltaproteobacteria_bacterium_UBA2138_GCA_002328985.1	GCA_002328985		d__Bacteria;p__SAR324;c__SAR324;o__SAR324;f__NAC60-12;g__UBA1014;s__UBA1014 sp002683785	Arabian Sea OMZ core	Parks, D.H., Rinke, C., Chuvochina, M., Chaumeil, P.-A., Woodcroft, B.J., Evans, P.N., et al. (2017). Recovery of nearly 8,000 metagenome-assembled genomes substantially expands the tree of life. Nature Microbiology 2(11), 1533-1542. doi: 10.1038/s41564-017-0012-7.	86.9	1.73	high	0								2	2	0	0	0	0	0	1	0	0	0	1	1	0	0	0	0	1	1	1	1	0	1	1	1	2	1	1	1	1	1	0
SAR324 bacterium UBA2159	Deltaproteobacteria_bacterium_UBA2159_GCA_002327995.1	GCA_002327995		d__Bacteria;p__SAR324;c__SAR324;o__SAR324;f__NAC60-12;g__UBA1014;s__UBA1014 sp002683785	Arabian Sea OMZ core	Parks, D.H., Rinke, C., Chuvochina, M., Chaumeil, P.-A., Woodcroft, B.J., Evans, P.N., et al. (2017). Recovery of nearly 8,000 metagenome-assembled genomes substantially expands the tree of life. Nature Microbiology 2(11), 1533-1542. doi: 10.1038/s41564-017-0012-7.	87.21	0.84	high	0								2	2	0	0	0	0	0	1	0	0	0	2	2	0	0	0	0	1	1	1	1	0	1	1	1	2	2	1	2	2	2	0
SAR324 bacterium UBA5684	Deltaproteobacteria_bacterium_UBA5684_GCA_002420365.1	GCA_002420365		d__Bacteria;p__SAR324;c__SAR324;o__SAR324;f__NAC60-12;g__UBA1014;s__UBA1014 sp002683785	Arabian Sea OMZ core	Parks, D.H., Rinke, C., Chuvochina, M., Chaumeil, P.-A., Woodcroft, B.J., Evans, P.N., et al. (2017). Recovery of nearly 8,000 metagenome-assembled genomes substantially expands the tree of life. Nature Microbiology 2(11), 1533-1542. doi: 10.1038/s41564-017-0012-7.	69.37	0.84	medium	0								0	0	0	0	0	0	0	0	0	0	0	1	1	0	0	0	0	0	0	0	0	0	0	0	0	0	0	0	0	0	0	0
SAR324 bacterium UBA7892	Deltaproteobacteria_bacterium_UBA7892_GCA_002500045.1	GCA_002500045		d__Bacteria;p__SAR324;c__SAR324;o__SAR324;f__NAC60-12;g__UBA1014;s__UBA1014 sp002683785	ETSP OMZ core	Parks, D.H., Rinke, C., Chuvochina, M., Chaumeil, P.-A., Woodcroft, B.J., Evans, P.N., et al. (2017). Recovery of nearly 8,000 metagenome-assembled genomes substantially expands the tree of life. Nature Microbiology 2(11), 1533-1542. doi: 10.1038/s41564-017-0012-7.	83.44	4.76	high	14.29								1	1	0	0	0	0	0	1	0	0	0	2	2	0	0	0	0	1	1	1	1	0	1	1	1	2	0	1	1	1	1	0
Sulfurifustis variabilis skN76	Sulfurifustis_variabilis_skN76_GCA_002355415	GCA_002355415		d__Bacteria;p__Proteobacteria;c__Gammaproteobacteria;o__Acidiferrobacterales;f__Sulfurifustaceae;g__Sulfurifustis;s__Sulfurifustis variabilis	freshwater lake sediment	Umezawa, K., Watanabe, T., Miura, A., Kojima, H., and Fukui, M. (2016). The complete genome sequences of sulfur-oxidizing Gammaproteobacteria Sulfurifustis variabilis skN76 T and Sulfuricaulis limicola HA5 T. Standards in genomic sciences 11(1), 71.	96.34	0.65	high	50								2	2	1	0	0	1	1	2	1	3	2	0	1	1	0	0	1	2	2	10	1	0	1	1	1	1	1	1	1	2	1	1
Sulfurimonas gotlandica GD1	Sulfurimonas_gotlandica_GD1_GCA_000242915	GCA_000242915		d__Bacteria;p__Campylobacterota;c__Campylobacteria;o__Campylobacterales;f__Sulfurimonadaceae;g__Sulfurimonas;s__Sulfurimonas gotlandica	euxinic marine Gotland Deep, Baltic Sea	Grote, J., Schott, T., Bruckner, C.G., Glockner, F.O., Jost, G., Teeling, H., et al. (2012). Genome and physiology of a model Epsilonproteobacterium responsible for sulfide detoxification in marine oxygen depletion zones. Proc Natl Acad Sci U S A 109(2), 506-510. doi: 10.1073/pnas.1111262109.	100	0.2	high	0								0	0	0	0	0	1	1	1	1	0	0	0	0	0	0	0	1	0	0	0	0	0	0	0	0	0	0	0	0	0	0	0
Sulfurovum NBC37- 1	Sulfurovum_sp._NBC37-_1__GCA_000010345	GCA_000010345		d__Bacteria;p__Campylobacterota;c__Campylobacteria;o__Campylobacterales;f__Sulfurovaceae;g__Sulfurovum;s__Sulfurovum sp000010345	marine	NCBI RefSeq	99.59	0.61	high	0								0	0	1	1	0	1	1	1	1	0	0	0	0	0	0	0	1	0	0	0	0	0	0	0	0	0	0	0	0	0	0	0
Thermodesulfovibrio yellowstonii DSM 11347	Thermodesulfovibrio_yellowstonii_DSM_11347_GCA_000020985	GCA_000020985		d__Bacteria;p__Nitrospirota;c__Thermodesulfovibrionia;o__Thermodesulfovibrionales;f__Thermodesulfovibrionaceae;g__Thermodesulfovibrio;s__Thermodesulfovibrio yellowstonii	thermal vent Yellowstone	Bhatnagar, S., Badger, J.H., Madupu, R., Khouri, H.M., O’Connor, E.M., Robb, F.T., et al. (2015). Genome sequence of the sulfate-reducing thermophilic bacterium Thermodesulfovibrio yellowstonii strain DSM 11347T (phylum Nitrospirae). Genome announcements 3(1).	99.08	3.67	high	100								1	1	0	0	0	0	0	0	0	0	0	0	1	1	0	0	0	1	1	2	1	1	0	0	0	1	1	0	1	1	1	0
Thermodesulfovibrionia BMS3Bbin09	Nitrospira_BMS3Bbin09_GCA_002897915	GCA_002897915		d__Bacteria;p__Nitrospirota;c__Thermodesulfovibrionia;o__UBA6902;f__UBA6902;g__BMS3Abin09;s__BMS3Abin09 sp002897915	marine sulfide deposit	Kato, S., Shibuya, T., Takaki, Y., Hirai, M., Nunoura, T., and Suzuki, K. (2018). Genome-enabled metabolic reconstruction of dominant chemosynthetic colonizers in deep-sea massive sulfide deposits. Environmental Microbiology 20(2), 862-877. doi: 10.1111/1462-2920.14032.	86.31	0	high	0								1	1	0	0	0	0	0	0	0	0	0	0	0	0	0	0	0	1	1	2	1	1	0	0	0	0	1	0	1	1	0	0
Thioglobaceae SUP05	Thioglobus_SUP05_GCA_000205985	GCA_000205985		d__Bacteria;p__Proteobacteria;c__Gammaproteobacteria;o__Thiomicrospirales;f__Thioglobaceae;g__SUP05;s__SUP05 sp000205985	Saanich Inlet	Walsh, D.A., Zaikova, E., Howes, C.G., Song, Y.C., Wright, J.J., Tringe, S.G., et al. (2009). Metagenome of a versatile chemolithoautotroph from expanding oceanic dead zones. Science 326(5952), 578-582. doi: 10.1126/science.1175309.	85.53	3.74	high	70								1	1	0	0	0	0	0	0	0	0	0	0	0	0	1	0	0	2	1	2	3	0	1	1	1	0	1	0	1	0	0	0
Thioglobus NP1	Thioglobus_sp._NP1_GCA_003326015	GCA_003326015		d__Bacteria;p__Proteobacteria;c__Gammaproteobacteria;o__Thiomicrospirales;f__Thioglobaceae;g__Thioglobus;s__	marine water (North Pacific)	Spietz, R.L., Lundeen, R.A., Zhao, X., Nicastro, D., Ingalls, A.E., and Morris, R.M. (2019). Heterotrophic carbon metabolism and energy acquisition in Candidatus Thioglobus singularis strain PS1, a member of the SUP05 clade of marine Gammaproteobacteria. Environ Microbiol 0(0), 2391-2401. doi: 10.1111/1462-2920.14623.	98.01	0	high	0								1	1	0	0	0	0	0	0	0	1	1	0	0	0	0	0	0	0	0	0	0	0	0	0	0	0	0	0	0	0	0	0
Thioglobus SCGC AAA007-O20	Thioglobus_SCGC_AAA007-O20_GCA_000213395	GCA_000213395		d__Bacteria;p__Proteobacteria;c__Gammaproteobacteria;o__Thiomicrospirales;f__Thioglobaceae;g__Thioglobus;s__Thioglobus sp000213395	marine water	Swan, B.K., Martinez-Garcia, M., Preston, C.M., Sczyrba, A., Woyke, T., Lamy, D., et al. (2011). Potential for chemolithoautotrophy among ubiquitous bacteria lineages in the dark ocean. Science 333(6047), 1296-1300. doi: 10.1126/science.1203690.	62.17	1.55	medium	33.33								1	1	0	0	0	0	0	0	0	0	0	1	0	0	0	0	0	0	0	0	0	0	0	0	0	0	0	0	0	0	0	0
Thiothrix nivea DSM 5205	Thiothrix_nivea_DSM_5205_GCA_000260135	GCA_000260135		d__Bacteria;p__Proteobacteria;c__Gammaproteobacteria;o__Thiotrichales;f__Thiotrichaceae;g__Thiothrix;s__Thiothrix nivea	sulfide-containing well water	Lapidus, A., Nolan, M., Lucas, S., Del Rio, T.G., Tice, H., Cheng, J.-F., et al. (2011). Genome sequence of the filamentous, gliding Thiothrix nivea neotype strain (JP2 T). Standards in genomic sciences 5(3), 398.	99.94	1.67	high	0								1	1	0	0	1	2	2	3	2	1	1	0	3	4	0	1	1	1	1	5	1	0	1	1	1	1	1	1	1	1	1	1
																		68	73	20	1	20	35	37	61	26	39	47	45	75	34	15	10	33	75	74	142	81	29	37	35	39	64	73	41	77	66	66	17
[truncated: 37 more columns]

## Sheet: AAI
	NIOZ-UU37	Alphaproteobacteria_bacterium_UBA7893_GCA_002500465.1	Alphaproteobacterium_NP113_GCA_002731375	Rhodospirillaceae_bacterium_UBA2165_GCA_002327565.1	Magnetovibrio_blakemorei_MV-1_GCA_001746755	NIOZ-UU42	Rhodospirillales_bacterium_ARS8_GCA_002686765	NIOZ-UU45	Hyrcanianaceae_bacterium_MarineAlpha3_Bin2_GCA_002938315	Hyrcanianaceae_bacterium_casp-alpha2_GCA_001510075	Rhodospirillaceae_bacterium_UBA5685_GCA_002420445.1	Rhodospirillaceae_bacterium_UBA2139_GCA_002328385.1	Hyrcanianaceae_bacterium_ARS16_GCA_002686255	A-Proteo-Rhodobac-SURF_2616644848	Sagittula_castanea_P11_GCA_002814095	Rhodobacter_maris_JA276_GCA_900217815	Magnetococcus_marinus_MC-1_GCA_000014865	Limnobacter_sp._UBA7305_GCA_002471755.1	Sulfurifustis_variabilis_skN76_GCA_002355415	Proteobacteria_bacterium_UBA5682_GCA_002420385.1	Proteobacteria_bacterium_UBA2157_GCA_002328225.1	Proteobacteria_bacterium_UBA2133_GCA_002327725.1	EOSA-II	Proteobacteria_bacterium_UBA7902_GCA_002494465	Proteobacteria_bacterium_UBA7880_GCA_002501195.1	Proteobacteria_bacterium_UBA2132_GCA_002328995.1	Proteobacteria_bacterium_UBA5680_GCA_002420425.1	Allochromatium_vinosum_DSM_180_GCA_000025485	NIOZ-UU29	Gammaproteobacteria_bacterium_SZUA-75_GCA_003231795	Ectothiorhodospira_mobilis_DSM_4180_GCA_900114895	Thiothrix_nivea_DSM_5205_GCA_000260135	NIOZ-UU100	Thioglobus_SCGC_AAA007-O20_GCA_000213395	Thioglobus_sp._NP1_GCA_003326015	NIOZ-UU104	Thioglobus_singularis_PS1_GCA_001281385	Thioglobus_SUP05_GCA_000205985	Thioglobus_perditus_CMC-S-2018_GCA_002909145	NIOZ-UU116	Thioglobus_autotrophicus_EF1_GCA_001293165	Sulfurovum_sp._NBC37-_1__GCA_000010345	Arcobacter_peruensis_PSE-93_GCA_003711085	NIOZ-UU79	Sulfurimonas_gotlandica_GD1_GCA_000242915	Nitrospina_gracilis_3_211_GCA_000341545	Nitrospinaceae_bacterium_UBA7883_GCA_002500605.1	NIOZ-UU55	Nitrospira_BMS3Bbin09_GCA_002897915
NIOZ-UU37	100	73.0319	72.971	50.6342	51.7283	52.983	51.7574	53.3528	53.0538	52.6592	53.7461	53.8597	53.2561	44.1315	46.1699	47.0774	42.4674	40.5095	42.4876	44.2977	43.7299	44.2264	42.106	43.0547	42.697	42.6591	42.8486	42.1974	41.0806	42.1215	42.6954	41.7223	41.962	40.7497	40.4432	40.5771	40.6469	40.6667	40.5022	40.5987	40.8811	37.6811	36.6065	37.2729	37.0109	39.6121	39.4388	38.881	39.4129
Alphaproteobacteria_bacterium_UBA7893_GCA_002500465.1	73.0319	100	99.3534	52.0549	52.8602	53.9821	52.7324	54.1984	53.3906	53.6372	54.4888	54.6219	54.3019	45.617	47.7353	48.536	43.9443	41.5283	43.1545	45.6333	45.0776	45.2499	43.6204	44.9006	43.6964	44.3087	44.4496	43.095	42.2497	42.9221	43.4961	42.6633	42.9448	41.4503	41.0435	41.0434	41.1553	42.2808	41.7853	41.9635	41.4288	38.2742	37.5451	37.9872	37.6337	40.2515	40.4075	39.2531	40.7156
Alphaproteobacterium_NP113_GCA_002731375	72.971	99.3534	100	51.9484	52.6825	53.659	52.4888	54.1704	53.4205	53.4279	54.9568	54.4006	54.0549	45.5555	47.5361	48.4399	43.7679	41.5275	43.2583	45.4961	45.0653	45.2622	43.7416	44.9802	43.9519	44.3971	44.4862	42.9555	42.0283	42.8809	43.3708	42.4879	42.9425	41.5868	41.2073	41.3622	41.4019	42.4499	41.7819	42.1038	41.4949	38.1171	37.3619	37.7609	37.6048	40.1973	40.1528	39.2799	40.5584
Rhodospirillaceae_bacterium_UBA2165_GCA_002327565.1	50.6342	52.0549	51.9484	100	54.2618	56.3014	54.7168	56.265	57.3167	56.1733	57.5855	57.3694	57.119	44.9045	45.9396	46.5885	43.2172	40.9508	43.5492	44.5755	44.2295	44.1659	43.0684	44.7054	44.0059	44.0965	44.2087	42.601	42.047	42.2723	42.8764	42.1621	43.3017	41.0721	40.8436	40.9744	41.1304	42.5753	41.7751	42.5337	41.9041	37.8399	37.3521	37.4598	37.3461	40.1587	39.7619	39.3699	40.2235
Magnetovibrio_blakemorei_MV-1_GCA_001746755	51.7283	52.8602	52.6825	54.2618	100	58.1512	55.3439	56.8523	57.2217	56.6947	57.5263	57.2771	57.2825	45.4363	48.1819	48.4582	45.5429	42.2808	44.5168	43.8305	43.4154	43.7705	42.9674	44.0198	43.4717	43.8237	43.9685	44.7899	44.2636	42.7802	44.5999	44.9999	44.7366	42.5989	41.7954	42.0103	42.1479	43.0507	43.4832	43.2745	42.8991	38.4308	38.0268	38.2506	38.2377	40.9608	40.1186	39.8344	40.4739
NIOZ-UU42	52.983	53.9821	53.659	56.3014	58.1512	100	58.6151	60.0687	60.539	60.1227	60.8011	60.7637	60.2456	46.7726	48.3228	48.1261	44.0582	41.7945	43.9132	46.593	46.2565	46.4955	43.9582	45.314	44.8461	44.9218	44.9756	43.0775	42.9255	44.5738	43.3868	43.0323	43.763	43.5328	42.8388	43.2096	43.342	42.936	42.6766	42.7949	42.1679	38.1421	37.6397	37.972	37.5768	40.5815	40.4303	39.847	40.7495
Rhodospirillales_bacterium_ARS8_GCA_002686765	51.7574	52.7324	52.4888	54.7168	55.3439	58.6151	100	58.6782	59.4312	58.5826	60.1891	60.6631	60.0546	44.4559	46.6747	47.0362	43.9466	41.2492	42.9402	43.1775	42.8189	43.224	42.5875	43.0509	41.6524	42.5153	42.9465	42.7871	41.6056	41.765	43.4464	42.2835	42.8773	41.0197	40.2175	40.2605	40.5363	41.5024	40.8206	41.5457	40.925	38.1767	36.5173	36.9675	36.8761	40.5853	39.8044	39.7822	40.2496
NIOZ-UU45	53.3528	54.1984	54.1704	56.265	56.8523	60.0687	58.6782	100	73.7773	70.7652	71.2973	71.483	71.2246	45.7532	47.9863	48.5012	44.2268	41.9384	44.7822	45.5152	45.1376	45.4757	43.8412	44.7534	44.5785	44.6865	44.7945	43.8392	43.1262	43.1271	43.8558	43.2147	44.0886	42.0395	41.615	41.9495	42.2761	42.4494	42.4385	42.7908	42.2784	38.2132	37.2912	37.5832	37.5822	40.8301	40.3154	40.267	41.0817
Hyrcanianaceae_bacterium_MarineAlpha3_Bin2_GCA_002938315	53.0538	53.3906	53.4205	57.3167	57.2217	60.539	59.4312	73.7773	100	71.1508	72.4729	72.7209	72.5563	45.6618	48.42	48.6419	44.3757	41.9777	43.918	45.149	44.8713	45.3417	43.405	44.3433	43.8353	44.1647	44.2903	43.2174	42.144	43.2453	43.6922	42.3733	43.0422	41.8974	41.6235	41.6915	41.75	42.1706	41.6751	42.2288	41.5717	38.4686	37.8077	38.1437	38.0479	41.2712	40.1362	40.437	41.0092
Hyrcanianaceae_bacterium_casp-alpha2_GCA_001510075	52.6592	53.6372	53.4279	56.1733	56.6947	60.1227	58.5826	70.7652	71.1508	100	71.8686	72.0564	71.8008	45.1812	48.4776	48.5782	44.4886	41.7104	44.1195	44.355	43.914	44.4888	42.899	43.6061	43.4074	43.9819	44.0693	43.6177	42.5357	42.8484	43.4447	42.5609	43.0762	40.9166	41.1089	41.2405	41.1216	42.2903	41.6689	42.344	42.0014	37.9595	37.2619	37.6732	37.6027	40.6829	39.6703	39.8281	40.9779
Rhodospirillaceae_bacterium_UBA5685_GCA_002420445.1	53.7461	54.4888	54.9568	57.5855	57.5263	60.8011	60.1891	71.2973	72.4729	71.8686	100	99.4391	99.4474	45.5775	48.4817	48.6593	44.627	42.186	44.8312	45.6583	45.3257	45.6592	44.112	45.0154	44.2091	44.9007	44.9634	43.7381	42.5525	43.53	44.0173	43.3422	43.2204	41.7984	41.77	41.8386	41.9319	42.5301	42.045	42.4072	42.1898	38.5798	37.6131	38.1885	37.8709	41.4257	40.8103	40.647	41.3167
Rhodospirillaceae_bacterium_UBA2139_GCA_002328385.1	53.8597	54.6219	54.4006	57.3694	57.2771	60.7637	60.6631	71.483	72.7209	72.0564	99.4391	100	99.5146	45.6434	48.7819	48.6811	44.6371	42.3072	44.898	45.6964	45.2566	45.7246	44.272	45.0183	44.5073	44.9372	44.9743	43.5207	42.5884	43.4726	44.057	43.3884	43.2887	41.749	41.7976	41.8504	41.9271	42.7841	42.2336	42.4707	42.0562	38.5953	37.7166	38.1045	38.036	41.3743	40.6088	40.6516	41.2771
Hyrcanianaceae_bacterium_ARS16_GCA_002686255	53.2561	54.3019	54.0549	57.119	57.2825	60.2456	60.0546	71.2246	72.5563	71.8008	99.4474	99.5146	100	45.3167	48.312	48.4918	44.467	41.9508	44.5974	45.5014	45.1821	45.4817	47.3297	45.6563	44.5399	45.877	46.1022	43.2833	42.7067	43.3644	43.9467	43.3271	43.2641	43.7548	42.864	42.8258	43.227	43.122	42.7548	42.8191	42.5906	38.4992	37.7623	38.0308	37.901	41.1918	40.4241	40.3752	41.0761
A-Proteo-Rhodobac-SURF_2616644848	44.1315	45.617	45.5555	44.9045	45.4363	46.7726	44.4559	45.7532	45.6618	45.1812	45.5775	45.6434	45.3167	100	53.7038	53.4285	40.9399	39.4962	39.5959	42.7643	42.4489	42.7188	40.5097	41.4745	40.781	41.1296	41.3192	40.0605	39.3857	41.8555	40.124	39.7684	40.3738	41.8989	42.2518	41.6857	41.7599	40.1027	39.7884	39.6848	39.4552	36.759	36.4199	36.7727	36.4924	38.446	38.1562	38.5894	38.8225
Sagittula_castanea_P11_GCA_002814095	46.1699	47.7353	47.5361	45.9396	48.1819	48.3228	46.6747	47.9863	48.42	48.4776	48.4817	48.7819	48.312	53.7038	100	60.1858	42.8146	40.9781	41.6643	43.4057	43.2228	43.309	42.5039	43.4712	42.8616	42.8948	43.1782	42.3938	41.4836	42.0099	42.6649	41.9198	41.9624	42.4371	41.7153	41.9488	42.051	41.0948	40.7179	40.9536	40.8862	37.7264	37.9804	37.315	37.1179	39.4394	38.8949	38.7057	39.4729
Rhodobacter_maris_JA276_GCA_900217815	47.0774	48.536	48.4399	46.5885	48.4582	48.1261	47.0362	48.5012	48.6419	48.5782	48.6593	48.6811	48.4918	53.4285	60.1858	100	43.2286	41.4664	42.3528	43.2654	43.1253	43.3428	41.9885	43.0943	42.518	42.7056	42.8589	43.5754	41.4183	41.8384	43.9156	42.7453	42.2543	41.2915	41.3626	41.8011	41.0613	41.4073	41.2038	41.3678	41.4244	37.7897	37.9436	37.7327	37.633	40.0687	38.9347	38.9337	39.7349
Magnetococcus_marinus_MC-1_GCA_000014865	42.4674	43.9443	43.7679	43.2172	45.5429	44.0582	43.9466	44.2268	44.3757	44.4886	44.627	44.6371	44.467	40.9399	42.8146	43.2286	100	42.8598	45.1117	43.8181	43.4164	43.7621	44.038	44.7579	43.6759	44.3751	44.4831	45.7599	43.9328	43.0429	45.8299	45.6307	46.0623	42.6349	42.531	42.6682	42.708	43.9816	43.4226	44.0781	43.6042	39.0633	38.348	38.9641	38.573	42.2014	41.6895	41.4082	41.588
Limnobacter_sp._UBA7305_GCA_002471755.1	40.5095	41.5283	41.5275	40.9508	42.2808	41.7945	41.2492	41.9384	41.9777	41.7104	42.186	42.3072	41.9508	39.4962	40.9781	41.4664	42.8598	100	47.2959	45.2367	44.9356	45.234	46.0507	46.7395	45.8436	46.3854	46.5696	47.9012	45.828	45.4576	48.1581	47.3293	48.4614	44.9747	45.0324	44.9233	45.208	46.7389	45.7089	46.4113	46.2137	38.376	38.3689	37.819	37.8483	39.9692	39.1615	39.3929	39.9045
Sulfurifustis_variabilis_skN76_GCA_002355415	42.4876	43.1545	43.2583	43.5492	44.5168	43.9132	42.9402	44.7822	43.918	44.1195	44.8312	44.898	44.5974	39.5959	41.6643	42.3528	45.1117	47.2959	100	50.1943	50.0816	50.2752	50.9782	52.532	51.4454	52.1791	52.2132	52.8903	48.8832	48.6113	53.8136	50.2264	53.3878	46.8772	46.5531	47.2467	46.8172	49.09	47.8362	48.8437	48.2994	38.9188	37.5747	38.2229	38.2524	41.4845	40.7778	41.4022	41.7733
Proteobacteria_bacterium_UBA5682_GCA_002420385.1	44.2977	45.6333	45.4961	44.5755	43.8305	46.593	43.1775	45.5152	45.149	44.355	45.6583	45.6964	45.5014	42.7643	43.4057	43.2654	43.8181	45.2367	50.1943	100	99.9213	99.7849	53.5839	55.5125	54.7442	54.8492	54.956	49.7771	47.9034	49.547	49.7276	47.554	49.497	47.3345	46.9842	46.9431	46.9754	47.2737	46.4326	46.6033	46.5966	38.3348	37.4294	37.8135	37.662	40.7859	40.6526	40.1693	40.7855
Proteobacteria_bacterium_UBA2157_GCA_002328225.1	43.7299	45.0776	45.0653	44.2295	43.4154	46.2565	42.8189	45.1376	44.8713	43.914	45.3257	45.2566	45.1821	42.4489	43.2228	43.1253	43.4164	44.9356	50.0816	99.9213	100	99.8905	53.354	55.4254	54.4947	54.7154	54.8083	49.5834	47.5852	49.1896	49.5728	47.333	49.3829	47.1796	46.8038	46.586	46.738	47.1766	46.3552	46.5891	46.4606	38.018	36.9887	37.618	37.3378	40.5713	40.4509	39.7678	40.5076
Proteobacteria_bacterium_UBA2133_GCA_002327725.1	44.2264	45.2499	45.2622	44.1659	43.7705	46.4955	43.224	45.4757	45.3417	44.4888	45.6592	45.7246	45.4817	42.7188	43.309	43.3428	43.7621	45.234	50.2752	99.7849	99.8905	100	53.4642	54.9786	54.2424	54.4416	54.5578	49.766	47.9179	49.2867	49.5718	47.7702	49.5499	47.1264	46.9262	46.764	46.8437	47.1812	46.5414	46.7248	46.6587	38.1439	37.4741	37.6848	37.5499	40.7885	40.5314	40.1437	40.8794
EOSA-II	42.106	43.6204	43.7416	43.0684	42.9674	43.9582	42.5875	43.8412	43.405	42.899	44.112	44.272	47.3297	40.5097	42.5039	41.9885	44.038	46.0507	50.9782	53.5839	53.354	53.4642	100	97.0771	95.515	97.4702	97.5051	50.3579	49.0419	48.4632	50.7509	48.4584	50.8467	47.3063	47.521	47.247	47.2326	47.9739	47.9802	47.842	47.5157	38.7503	38.203	37.805	37.7582	40.6727	40.352	39.9058	40.893
Proteobacteria_bacterium_UBA7902_GCA_002494465	43.0547	44.9006	44.9802	44.7054	44.0198	45.314	43.0509	44.7534	44.3433	43.6061	45.0154	45.0183	45.6563	41.4745	43.4712	43.0943	44.7579	46.7395	52.532	55.5125	55.4254	54.9786	97.0771	100	98.3034	98.1654	98.07	51.5343	49.5068	49.6157	51.854	49.6737	51.0525	47.8312	47.8554	47.9103	47.6354	48.2436	48.4286	47.837	47.7389	38.9213	38.3352	38.2401	38.4428	41.484	41.1416	41.0041	41.6863
Proteobacteria_bacterium_UBA7880_GCA_002501195.1	42.697	43.6964	43.9519	44.0059	43.4717	44.8461	41.6524	44.5785	43.8353	43.4074	44.2091	44.5073	44.5399	40.781	42.8616	42.518	43.6759	45.8436	51.4454	54.7442	54.4947	54.2424	95.515	98.3034	100	97.7933	97.7276	50.3906	48.143	48.3757	50.5559	48.4706	50.8252	47.1856	47.0557	46.9572	46.4646	47.3417	47.4581	47.4036	46.7285	38.3425	37.9426	37.6083	37.4845	40.6055	40.2401	40.2184	40.6874
Proteobacteria_bacterium_UBA2132_GCA_002328995.1	42.6591	44.3087	44.3971	44.0965	43.8237	44.9218	42.5153	44.6865	44.1647	43.9819	44.9007	44.9372	45.877	41.1296	42.8948	42.7056	44.3751	46.3854	52.1791	54.8492	54.7154	54.4416	97.4702	98.1654	97.7933	100	99.9838	51.0993	49.2906	49.0742	51.588	49.3517	51.5017	47.4173	47.4936	47.8029	47.1513	48.2968	48.4312	47.8977	47.7296	38.7238	38.0662	38.1592	38.0499	41.1068	40.7315	40.9409	41.5174
Proteobacteria_bacterium_UBA5680_GCA_002420425.1	42.8486	44.4496	44.4862	44.2087	43.9685	44.9756	42.9465	44.7945	44.2903	44.0693	44.9634	44.9743	46.1022	41.3192	43.1782	42.8589	44.4831	46.5696	52.2132	54.956	54.8083	54.5578	97.5051	98.07	97.7276	99.9838	100	51.1786	49.2983	49.1048	51.7191	49.4127	51.499	47.6765	47.7043	48.0394	47.4744	48.3192	48.3943	48.0047	47.8169	38.7322	38.0923	38.233	38.0962	41.0779	40.7904	41.0985	41.6699
Allochromatium_vinosum_DSM_180_GCA_000025485	42.1974	43.095	42.9555	42.601	44.7899	43.0775	42.7871	43.8392	43.2174	43.6177	43.7381	43.5207	43.2833	40.0605	42.3938	43.5754	45.7599	47.9012	52.8903	49.7771	49.5834	49.766	50.3579	51.5343	50.3906	51.0993	51.1786	100	50.6279	50.1505	55.3	52.4925	54.0278	48.2303	48.1313	48.4978	48.2536	50.1102	49.4699	50.0644	49.5997	39.3528	38.2603	38.4143	38.2629	41.3768	40.7792	41.1059	41.2188
NIOZ-UU29	41.0806	42.2497	42.0283	42.047	44.2636	42.9255	41.6056	43.1262	42.144	42.5357	42.5525	42.5884	42.7067	39.3857	41.4836	41.4183	43.9328	45.828	48.8832	47.9034	47.5852	47.9179	49.0419	49.5068	48.143	49.2906	49.2983	50.6279	100	58.5385	51.0495	51.2549	52.3388	48.1843	48.1064	48.1092	48.2829	49.8466	49.9733	50.0564	49.5847	38.9276	38.7932	38.6508	38.1115	40.1672	40.4769	40.5231	40.9536
Gammaproteobacteria_bacterium_SZUA-75_GCA_003231795	42.1215	42.9221	42.8809	42.2723	42.7802	44.5738	41.765	43.1271	43.2453	42.8484	43.53	43.4726	43.3644	41.8555	42.0099	41.8384	43.0429	45.4576	48.6113	49.547	49.1896	49.2867	48.4632	49.6157	48.3757	49.0742	49.1048	50.1505	58.5385	100	50.9602	49.6909	51.4595	48.3388	48.3016	47.8707	48.535	48.9864	48.3382	48.6934	48.6054	38.5921	37.88	38.2668	37.8553	40.2139	39.9818	40.2285	40.7874
Ectothiorhodospira_mobilis_DSM_4180_GCA_900114895	42.6954	43.4961	43.3708	42.8764	44.5999	43.3868	43.4464	43.8558	43.6922	43.4447	44.0173	44.057	43.9467	40.124	42.6649	43.9156	45.8299	48.1581	53.8136	49.7276	49.5728	49.5718	50.7509	51.854	50.5559	51.588	51.7191	55.3	51.0495	50.9602	100	54.1181	54.3919	48.6234	48.485	48.8613	48.5338	50.3182	49.3513	49.8702	49.5619	39.6813	38.2529	38.4208	38.6884	41.964	40.5827	41.0705	41.4263
Thiothrix_nivea_DSM_5205_GCA_000260135	41.7223	42.6633	42.4879	42.1621	44.9999	43.0323	42.2835	43.2147	42.3733	42.5609	43.3422	43.3884	43.3271	39.7684	41.9198	42.7453	45.6307	47.3293	50.2264	47.554	47.333	47.7702	48.4584	49.6737	48.4706	49.3517	49.4127	52.4925	51.2549	49.6909	54.1181	100	52.785	48.0307	48.0457	48.2049	48.2694	50.2267	49.7277	49.9676	49.5646	38.7831	38.8514	38.5663	38.5715	40.9478	40.4648	41.0504	40.7165
NIOZ-UU100	41.962	42.9448	42.9425	43.3017	44.7366	43.763	42.8773	44.0886	43.0422	43.0762	43.2204	43.2887	43.2641	40.3738	41.9624	42.2543	46.0623	48.4614	53.3878	49.497	49.3829	49.5499	50.8467	51.0525	50.8252	51.5017	51.499	54.0278	52.3388	51.4595	54.3919	52.785	100	50.5228	50.1682	50.7867	50.2558	52.1799	51.9114	51.5608	51.3558	39.6261	39.2283	39.12	39.3323	41.7803	40.9923	41.5103	41.7732
Thioglobus_SCGC_AAA007-O20_GCA_000213395	40.7497	41.4503	41.5868	41.0721	42.5989	43.5328	41.0197	42.0395	41.8974	40.9166	41.7984	41.749	43.7548	41.8989	42.4371	41.2915	42.6349	44.9747	46.8772	47.3345	47.1796	47.1264	47.3063	47.8312	47.1856	47.4173	47.6765	48.2303	48.1843	48.3388	48.6234	48.0307	50.5228	100	75.0735	74.6658	74.5394	65.1291	64.2409	63.5364	63.457	39.4613	39.1234	38.5871	38.8334	40.5036	40.6881	40.0678	41.2362
Thioglobus_sp._NP1_GCA_003326015	40.4432	41.0435	41.2073	40.8436	41.7954	42.8388	40.2175	41.615	41.6235	41.1089	41.77	41.7976	42.864	42.2518	41.7153	41.3626	42.531	45.0324	46.5531	46.9842	46.8038	46.9262	47.521	47.8554	47.0557	47.4936	47.7043	48.1313	48.1064	48.3016	48.485	48.0457	50.1682	75.0735	100	81.5472	78.8332	65.257	64.0889	63.641	63.3851	39.241	39.038	38.6514	38.7973	40.4514	40.987	40.4988	40.8047
NIOZ-UU104	40.5771	41.0434	41.3622	40.9744	42.0103	43.2096	40.2605	41.9495	41.6915	41.2405	41.8386	41.8504	42.8258	41.6857	41.9488	41.8011	42.6682	44.9233	47.2467	46.9431	46.586	46.764	47.247	47.9103	46.9572	47.8029	48.0394	48.4978	48.1092	47.8707	48.8613	48.2049	50.7867	74.6658	81.5472	100	81.197	65.5095	64.093	64.2246	63.9121	39.0009	39.3647	38.5957	38.6603	40.7626	41.3208	40.7025	40.8542
Thioglobus_singularis_PS1_GCA_001281385	40.6469	41.1553	41.4019	41.1304	42.1479	43.342	40.5363	42.2761	41.75	41.1216	41.9319	41.9271	43.227	41.7599	42.051	41.0613	42.708	45.208	46.8172	46.9754	46.738	46.8437	47.2326	47.6354	46.4646	47.1513	47.4744	48.2536	48.2829	48.535	48.5338	48.2694	50.2558	74.5394	78.8332	81.197	100	65.2285	63.8511	63.9535	63.3896	39.5222	39.3802	38.8656	39.0381	40.7805	41.2684	40.2322	41.1179
Thioglobus_SUP05_GCA_000205985	40.6667	42.2808	42.4499	42.5753	43.0507	42.936	41.5024	42.4494	42.1706	42.2903	42.5301	42.7841	43.122	40.1027	41.0948	41.4073	43.9816	46.7389	49.09	47.2737	47.1766	47.1812	47.9739	48.2436	47.3417	48.2968	48.3192	50.1102	49.8466	48.9864	50.3182	50.2267	52.1799	65.1291	65.257	65.5095	65.2285	100	77.4614	76.0976	76.5698	39.9954	39.863	39.5574	39.7016	41.3769	41.1875	41.4553	41.731
Thioglobus_perditus_CMC-S-2018_GCA_002909145	40.5022	41.7853	41.7819	41.7751	43.4832	42.6766	40.8206	42.4385	41.6751	41.6689	42.045	42.2336	42.7548	39.7884	40.7179	41.2038	43.4226	45.7089	47.8362	46.4326	46.3552	46.5414	47.9802	48.4286	47.4581	48.4312	48.3943	49.4699	49.9733	48.3382	49.3513	49.7277	51.9114	64.2409	64.0889	64.093	63.8511	77.4614	100	76.9642	75.9502	39.3665	39.8035	39.1875	39.4612	40.6307	40.6761	41.2349	41.0562
NIOZ-UU116	40.5987	41.9635	42.1038	42.5337	43.2745	42.7949	41.5457	42.7908	42.2288	42.344	42.4072	42.4707	42.8191	39.6848	40.9536	41.3678	44.0781	46.4113	48.8437	46.6033	46.5891	46.7248	47.842	47.837	47.4036	47.8977	48.0047	50.0644	50.0564	48.6934	49.8702	49.9676	51.5608	63.5364	63.641	64.2246	63.9535	76.0976	76.9642	100	82.6824	39.9032	40.0255	39.3371	39.441	40.8274	40.5579	41.1887	41.1353
Thioglobus_autotrophicus_EF1_GCA_001293165	40.8811	41.4288	41.4949	41.9041	42.8991	42.1679	40.925	42.2784	41.5717	42.0014	42.1898	42.0562	42.5906	39.4552	40.8862	41.4244	43.6042	46.2137	48.2994	46.5966	46.4606	46.6587	47.5157	47.7389	46.7285	47.7296	47.8169	49.5997	49.5847	48.6054	49.5619	49.5646	51.3558	63.457	63.3851	63.9121	63.3896	76.5698	75.9502	82.6824	100	39.5167	40.1312	39.6041	39.507	40.4791	40.3123	41.4694	41.0567
Sulfurovum_sp._NBC37-_1__GCA_000010345	37.6811	38.2742	38.1171	37.8399	38.4308	38.1421	38.1767	38.2132	38.4686	37.9595	38.5798	38.5953	38.4992	36.759	37.7264	37.7897	39.0633	38.376	38.9188	38.3348	38.018	38.1439	38.7503	38.9213	38.3425	38.7238	38.7322	39.3528	38.9276	38.5921	39.6813	38.7831	39.6261	39.4613	39.241	39.0009	39.5222	39.9954	39.3665	39.9032	39.5167	100	52.9396	53.9155	53.9824	39.0813	38.853	38.9688	39.649
Arcobacter_peruensis_PSE-93_GCA_003711085	36.6065	37.5451	37.3619	37.3521	38.0268	37.6397	36.5173	37.2912	37.8077	37.2619	37.6131	37.7166	37.7623	36.4199	37.9804	37.9436	38.348	38.3689	37.5747	37.4294	36.9887	37.4741	38.203	38.3352	37.9426	38.0662	38.0923	38.2603	38.7932	37.88	38.2529	38.8514	39.2283	39.1234	39.038	39.3647	39.3802	39.863	39.8035	40.0255	40.1312	52.9396	100	52.759	53.2006	38.3974	38.3447	38.7109	39.0634
NIOZ-UU79	37.2729	37.9872	37.7609	37.4598	38.2506	37.972	36.9675	37.5832	38.1437	37.6732	38.1885	38.1045	38.0308	36.7727	37.315	37.7327	38.9641	37.819	38.2229	37.8135	37.618	37.6848	37.805	38.2401	37.6083	38.1592	38.233	38.4143	38.6508	38.2668	38.4208	38.5663	39.12	38.5871	38.6514	38.5957	38.8656	39.5574	39.1875	39.3371	39.6041	53.9155	52.759	100	70.8724	38.8424	38.4969	38.6609	38.6957
Sulfurimonas_gotlandica_GD1_GCA_000242915	37.0109	37.6337	37.6048	37.3461	38.2377	37.5768	36.8761	37.5822	38.0479	37.6027	37.8709	38.036	37.901	36.4924	37.1179	37.633	38.573	37.8483	38.2524	37.662	37.3378	37.5499	37.7582	38.4428	37.4845	38.0499	38.0962	38.2629	38.1115	37.8553	38.6884	38.5715	39.3323	38.8334	38.7973	38.6603	39.0381	39.7016	39.4612	39.441	39.507	53.9824	53.2006	70.8724	100	38.3343	38.3446	38.6039	39.0646
Nitrospina_gracilis_3_211_GCA_000341545	39.6121	40.2515	40.1973	40.1587	40.9608	40.5815	40.5853	40.8301	41.2712	40.6829	41.4257	41.3743	41.1918	38.446	39.4394	40.0687	42.2014	39.9692	41.4845	40.7859	40.5713	40.7885	40.6727	41.484	40.6055	41.1068	41.0779	41.3768	40.1672	40.2139	41.964	40.9478	41.7803	40.5036	40.4514	40.7626	40.7805	41.3769	40.6307	40.8274	40.4791	39.0813	38.3974	38.8424	38.3343	100	44.5199	42.9699	43.9864
Nitrospinaceae_bacterium_UBA7883_GCA_002500605.1	39.4388	40.4075	40.1528	39.7619	40.1186	40.4303	39.8044	40.3154	40.1362	39.6703	40.8103	40.6088	40.4241	38.1562	38.8949	38.9347	41.6895	39.1615	40.7778	40.6526	40.4509	40.5314	40.352	41.1416	40.2401	40.7315	40.7904	40.7792	40.4769	39.9818	40.5827	40.4648	40.9923	40.6881	40.987	41.3208	41.2684	41.1875	40.6761	40.5579	40.3123	38.853	38.3447	38.4969	38.3446	44.5199	100	42.1554	43.2726
NIOZ-UU55	38.881	39.2531	39.2799	39.3699	39.8344	39.847	39.7822	40.267	40.437	39.8281	40.647	40.6516	40.3752	38.5894	38.7057	38.9337	41.4082	39.3929	41.4022	40.1693	39.7678	40.1437	39.9058	41.0041	40.2184	40.9409	41.0985	41.1059	40.5231	40.2285	41.0705	41.0504	41.5103	40.0678	40.4988	40.7025	40.2322	41.4553	41.2349	41.1887	41.4694	38.9688	38.7109	38.6609	38.6039	42.9699	42.1554	100	62.6295
Nitrospira_BMS3Bbin09_GCA_002897915	39.4129	40.7156	40.5584	40.2235	40.4739	40.7495	40.2496	41.0817	41.0092	40.9779	41.3167	41.2771	41.0761	38.8225	39.4729	39.7349	41.588	39.9045	41.7733	40.7855	40.5076	40.8794	40.893	41.6863	40.6874	41.5174	41.6699	41.2188	40.9536	40.7874	41.4263	40.7165	41.7732	41.2362	40.8047	40.8542	41.1179	41.731	41.0562	41.1353	41.0567	39.649	39.0634	38.6957	39.0646	43.9864	43.2726	62.6295	100
Candidatus_Sulfobium_mesophilum_GCA_900302705	38.7643	39.259	39.2107	39.2518	39.9641	39.7665	39.8572	39.9821	40.1434	40.0238	40.4214	40.3641	40.0635	37.7416	38.7501	39.3944	41.4721	39.5122	41.6294	39.7827	39.5218	39.802	40.2698	40.318	39.2229	40.2232	40.2712	40.8017	40.0394	39.2094	40.9267	40.4068	40.9806	39.4291	39.7026	39.8197	39.8494	40.5379	40.2571	40.4599	40.1391	39.0773	38.3337	38.4628	38.5919	42.8353	42.3578	51.035	53.1362
Thermodesulfovibrio_yellowstonii_DSM_11347_GCA_000020985	38.6871	39.363	39.3021	39.6219	39.7112	39.5425	39.2394	39.5726	39.9763	39.5601	39.8141	39.7373	39.5689	38.304	38.4952	38.6663	40.4522	39.5363	40.7032	39.9367	39.6075	39.66	40.3474	40.7142	40.1375	40.5808	40.7935	40.2125	39.5132	39.7103	40.6597	40.067	40.7574	40.4386	40.452	40.4225	40.3421	40.6867	40.7068	40.5919	40.1418	38.9219	38.4803	38.7614	38.753	42.7008	42.8716	48.3577	49.9944
Candidatus_Nitrobium_versatile_Ru_enrich_NS_GCA_002634385	39.2224	39.7719	39.7907	39.6608	39.9948	40.2411	40.1433	40.2458	40.4585	40.4396	40.762	40.7365	40.452	38.0756	39.058	39.5225	41.3385	40.0893	42.1488	40.5343	40.1915	40.5812	40.5679	40.8992	40.3787	40.7936	40.9022	41.1331	39.7431	40.1787	41.0547	40.7249	41.3419	40.1759	40.0788	40.3096	40.3821	40.889	40.1946	40.6664	40.311	38.84	38.1849	38.6483	38.3744	43.1237	43.3455	51.1339	53.1309
NIOZ-UU81	39.8811	40.7744	40.6509	40.1307	40.7645	40.7754	40.2842	40.8072	40.9282	40.5258	40.7476	40.7565	40.9098	38.1394	39.8689	40.1565	42.6402	40.0107	41.7346	40.9766	40.6964	40.8368	40.6976	41.3537	40.7091	41.4059	41.5846	42.2148	41.3171	41.0005	42.3101	41.691	42.1219	40.5928	40.6143	40.7958	40.6727	41.0714	40.9172	41.2057	41.1934	38.7206	38.3482	38.5202	38.4228	42.5699	41.8885	43.7181	44.077
Desulfocapsa_sulfexigens_DSM_10523_GCA_000341395	38.6901	39.3462	39.46	39.1818	40.0789	39.9262	39.6539	39.8367	40.2883	39.6697	39.9836	40.0138	39.7654	37.4723	38.64	39.1745	41.6364	39.4299	40.4254	40.0708	39.6625	39.8784	40.5468	41.3311	40.3334	41.0281	41.2098	41.0644	40.5653	39.9894	40.8334	40.7962	41.6298	40.116	40.0218	40.2031	39.9937	41.1149	40.563	40.8039	40.6689	38.4507	38.246	38.4888	38.5089	41.6939	41.0919	42.6141	43.6069
NIOZ-UU47	39.1665	40.004	39.9266	39.8152	40.2158	40.4557	40.0888	40.3924	40.4585	40.6071	40.9319	40.7653	40.6617	38.0589	38.8825	39.6028	42.3951	39.8622	41.3554	40.6464	40.3977	40.4331	40.6055	41.5647	40.839	41.2999	41.3628	41.5593	40.6696	40.205	41.6247	41.319	41.6867	40.5263	40.5371	40.7208	40.7382	41.1897	40.6354	40.9199	40.7799	38.8981	38.1894	38.5809	38.6448	42.6321	41.9814	44.4592	44.6914
Desulfurivibrio_alkaliphilus_AHT_2_GCA_000092205	39.7684	40.5437	40.5435	39.8986	40.5532	40.7853	40.591	40.5165	40.9421	40.5442	40.8978	40.8657	40.6073	38.0484	39.7652	40.0499	42.2335	40.3713	42.6667	41.1937	40.8835	41.1502	40.8768	41.567	40.9558	41.4216	41.6119	42.775	40.5669	40.894	43.3284	41.7073	42.2269	39.9789	39.9066	40.0569	40.2441	41.2263	40.4813	40.8119	40.763	38.6789	37.4302	38.1967	38.1255	42.3993	41.4305	43.2383	43.9089
Desulfatiglans_anilinii_DSM_4660_GCA_000422285	39.2082	39.7878	39.6656	39.8129	40.3118	39.7705	40.6065	40.3113	40.3657	40.4037	40.7481	40.7168	40.2369	37.2631	38.6526	39.285	41.3234	39.484	42.1204	40.8691	40.5674	40.7185	40.7992	41.5008	40.3245	41.2633	41.4011	41.4699	39.7852	39.9064	41.6907	40.6233	41.3546	39.4984	38.9827	39.0228	39.4113	40.0602	39.869	40.0502	39.6082	38.1658	37.1275	37.5868	37.4236	42.955	41.9151	43.1894	44.24
Desulfatiglans_NaphS2_GCA_000179315	38.2033	38.9875	39.1908	39.1525	39.341	39.2292	39.8059	39.3769	39.7029	39.5003	40.2423	39.9801	39.7699	36.713	37.9247	38.5486	40.8824	38.6374	40.0703	39.7725	39.5036	39.5544	39.4227	40.5285	39.3206	40.0813	40.1274	40.5764	39.3466	39.0432	40.4358	39.7846	40.488	39.2263	38.8639	38.978	39.2943	40.463	39.5525	39.8079	39.413	38.0316	37.4404	37.3851	37.0223	42.4111	41.1707	42.2831	43.573
NIOZ-UU27	38.8645	39.2487	39.5716	39.2054	38.9511	39.207	40.2637	39.3538	39.7831	39.5496	39.8882	39.7418	39.3796	37.0287	37.8897	38.485	40.2085	38.4755	40.1203	40.1493	39.803	40.1237	40.2587	40.7611	39.5271	40.3807	40.4621	39.8851	38.9603	39.4737	40.0635	39.3255	40.1078	39.0976	39.1312	38.9705	39.1876	39.8	39.1281	39.5045	39.1498	38.0862	37.3054	37.4401	37.1725	42.0827	41.2834	42.5871	43.9332
NIOZ-UU19	39.1884	39.7258	39.8056	39.5646	39.3768	39.9304	40.0329	39.7601	40.2235	39.5613	40.5172	40.4081	39.8309	37.1072	38.2181	38.6578	40.6623	39.1513	40.607	40.3713	40.0709	40.2964	40.4631	40.9863	39.7139	40.7819	40.8495	40.2752	39.2966	39.2282	40.7172	39.7623	40.4616	39.72	39.0677	39.0557	39.3294	40.0094	39.4451	39.7171	39.5571	38.0871	37.1005	37.4194	37.4688	42.6224	41.7112	43.407	44.5187
Desulfobacterium_autotrophicum_HRM2_GCA_000020365	38.4918	38.716	38.8362	38.8076	39.6783	39.5463	39.3411	39.1618	39.5483	39.3104	39.8424	39.7546	39.5547	37.1699	38.5077	38.6327	40.5501	38.8097	40.0087	39.8869	39.5945	39.7924	40.1621	40.7293	39.6509	40.4094	40.4234	40.1631	40.0865	39.5998	40.4053	39.6238	40.8016	39.6075	39.4707	39.3679	39.5681	39.8859	39.2994	39.8838	39.6101	38.1161	38.0246	37.5681	37.2605	41.3899	40.5476	42.4362	42.9868
NIOZ-UU16	38.2401	38.6057	38.9156	38.8659	39.5208	40.1357	39.0301	39.1951	39.2058	39.3561	39.7399	39.9004	39.4	37.4413	37.8659	38.1135	39.9429	37.9012	39.0825	39.7321	39.343	39.388	39.6933	40.4102	39.5539	40.2249	40.0899	39.1906	39.4209	39.4875	39.7133	39.5319	40.0897	39.8695	39.1026	39.5077	39.4815	39.8176	39.3462	39.9482	39.5683	37.9119	37.8513	37.3996	37.1777	40.8858	40.9217	42.2	43.0481
Desulfobacula_toluolica_Tol2_GCA_000307105	37.8048	38.5998	38.5247	38.5635	39.0505	39.1593	38.8254	38.8446	39.0912	39.008	39.4113	39.1582	39.8886	37.3653	37.6649	38.0577	39.6395	38.1708	39.5367	38.9604	38.7581	38.7458	39.0821	40.1812	39.3395	39.9877	39.9973	39.7188	39.2887	39.1755	39.6707	39.4955	40.7081	39.371	38.9906	39.1382	39.1672	40.224	39.4834	40.08	39.5596	38.345	37.6133	37.6792	37.3987	40.9386	40.6411	42.1489	43.085
Desulfococcus_multivorans_DSM_2059_GCA_001854245	39.0367	39.5116	39.6944	39.5599	39.7908	40.1014	39.9025	39.8455	40.2651	39.8553	40.8337	40.7587	40.4012	37.7358	39.21	39.2608	41.4667	39.4892	41.3362	40.4711	40.1779	40.326	40.384	41.2641	40.1582	40.9876	40.9334	41.3623	40.1858	40.3472	41.399	40.6423	41.5235	39.7996	39.6622	39.6885	39.7005	40.6449	40.122	40.2754	40.1028	38.2557	37.4097	37.7638	37.3715	42.4099	41.5204	43.0276	43.5607
NIOZ-UU25	37.8443	38.5447	38.8969	38.3641	39.1165	39.0341	39.0399	38.9629	39.1459	39.0626	39.9351	39.845	39.692	37.0098	37.9784	38.0553	40.3658	37.9209	39.1969	39.0678	38.7826	38.8105	39.4381	40.0888	39.1055	39.8532	39.8361	39.8236	38.6612	38.9522	39.6411	39.0564	39.7401	38.6323	38.6354	38.4088	38.6153	39.6647	39.0404	39.2451	39.1678	37.7513	36.6763	37.3947	36.826	40.7567	40.8628	41.8527	42.5902
Desulfobacterales_BuS5_GCA_000472805	38.6957	39.5738	39.6443	39.564	39.9951	39.8812	39.5464	40.1675	40.2517	39.9593	40.6954	40.4321	40.4891	38.0219	38.3765	38.9982	41.1802	39.1267	40.1605	40.1534	39.7615	40.0434	40.4995	41.1005	40.2164	40.8066	40.9476	40.3536	39.7167	40.0113	40.2136	40.3969	40.9509	40.6469	39.8927	40.0591	40.1862	40.9535	40.1058	40.4205	40.1609	38.4782	37.7409	38.0472	37.7757	42.2862	41.9641	43.6032	44.3224
NIOZ-UU17	38.5972	39.1124	39.3736	39.5396	39.5987	40.1434	39.9779	39.9285	40.0838	40.2969	40.5537	40.4402	40.1352	37.1644	38.0736	38.5558	40.6582	38.6348	40.4708	40.106	39.9262	40.1105	40.0217	40.635	39.8833	40.4629	40.4267	39.9914	40.0742	39.6022	40.1877	39.9853	40.4427	39.4081	39.2055	39.5116	39.5377	40.6	39.8415	39.7926	39.7699	37.8327	37.8218	37.4788	37.3448	42.193	41.7655	43.9628	44.9459
NIOZ-UU30	38.6759	39.5921	39.8337	39.6409	39.7831	40.0885	39.9477	39.6831	40.1319	40.0492	40.6327	40.525	40.2847	37.5601	38.5027	38.867	40.7529	39.1527	40.9509	40.5579	40.2613	40.4253	40.5083	40.8663	40.0686	40.8773	40.9054	40.4396	39.5369	39.6478	40.8638	40.1005	40.809	39.7933	39.5228	39.7049	39.8493	40.73	40.1651	39.9559	39.7482	38.3714	37.51	37.7189	37.6546	42.7015	42.042	43.7428	44.6921
NIOZ-UU82	39.1704	39.8344	39.8767	39.9303	39.9495	40.1513	39.8898	39.9957	40.4265	40.2532	40.854	40.6503	40.5848	38.0311	39.0374	39.3976	41.2231	39.4401	40.7229	40.5436	40.2017	40.4647	40.5634	41.1041	40.4057	41.0418	41.108	40.7183	40.1013	40.2216	40.8635	40.0978	41.1924	40.6786	40.2708	40.1139	40.2082	41.0678	40.6342	40.2857	40.1675	38.8394	37.7809	38.1276	37.9872	43.4118	42.5285	44.1032	44.7856
Desulfobacteraceae_bacterium_UBA2130_GCA_002329025.1	38.6982	40.0174	40.1353	39.3541	39.5745	40.3832	39.4664	39.7024	39.6427	39.5875	40.493	40.4286	40.6474	38.0344	38.5721	38.7456	40.932	38.3722	40.4011	40.5171	40.2256	40.2918	40.8687	41.1099	40.0875	41.0149	40.9513	39.9888	39.0422	39.5327	40.1619	39.5405	39.9466	39.63	39.2652	39.4102	39.1441	39.9267	39.5668	39.3734	39.3235	38.0044	37.5537	37.531	37.3547	41.7459	41.7166	43.3612	43.8199
Desulfobacteraceae_bacterium_UBA5681_GCA_002420525.1	38.8137	39.9222	40.0236	39.3465	39.563	40.3598	39.5518	39.7898	39.7544	39.6579	40.5822	40.5156	40.5813	37.8851	38.5719	38.6925	41.0369	38.3573	40.5209	40.4895	40.1278	40.169	41.0222	41.149	40.1978	41.1178	41.067	40.066	38.991	39.4162	40.2583	39.5612	39.9863	39.7645	39.3642	39.4122	39.1647	39.9691	39.6585	39.404	39.4063	38.0508	37.6403	37.6257	37.3788	41.9656	41.8477	43.2202	43.8294
Desulfobacterales_UBA2156__GCA_002328165	38.7803	39.9723	40.117	39.2711	39.5134	40.3464	39.593	39.6728	39.7359	39.5265	40.4358	40.4194	40.5966	37.9987	38.6476	38.7266	40.9532	38.2968	40.3624	40.5807	40.2477	40.2746	41.2307	41.2428	40.1388	41.148	41.2169	40.0078	39.0328	39.5654	40.1875	39.5306	39.9861	39.7725	39.2877	39.4255	39.1966	39.914	39.6018	39.3855	39.357	37.9651	37.564	37.5226	37.3406	41.7414	41.8089	43.4127	43.8267
SAR324_bacterium_lautmerah10_GCA_001469005	41.0313	42.1728	42.3408	40.7982	40.2002	42.1824	40.4029	41.7279	41.8923	41.2425	42.0096	42.0148	41.7546	40.7559	41.3375	40.1024	40.1411	39.069	39.98	43.6388	43.336	43.2684	41.0694	42.4329	41.7173	42.3175	42.4469	40.6302	39.6807	41.7008	40.3661	40.0326	39.7339	41.0448	40.9511	41.197	41.0741	39.8428	39.626	39.6773	39.3711	37.7611	37.2966	37.3527	36.9046	40.3763	39.692	39.888	40.094
Deltaproteobacteria_bacterium_UBA2138_GCA_002328985.1	41.7452	42.6895	42.6523	40.8239	40.2472	42.8286	42.822	41.7309	41.855	41.1841	41.8626	41.8735	41.8074	40.891	41.0691	40.1682	40.2623	38.9491	40.0389	44.561	44.2965	44.2355	41.2883	42.8812	41.9895	42.5872	42.728	40.2067	39.6853	41.7179	40.5531	39.585	40.3996	41.4207	41.1382	41.3302	41.0699	40.0965	39.5808	39.607	39.6482	37.5062	37.1228	37.3472	37.0049	40.0057	39.8528	39.9203	40.5787
Deltaproteobacteria_bacterium_UBA2159_GCA_002327995.1	41.4535	42.3973	42.3252	40.6271	40.018	42.5195	43.5931	41.3031	41.5284	41.0021	41.6423	41.6021	41.7005	40.9161	40.9937	40.0407	39.9283	38.8744	40.0257	44.3423	44.1661	44.0789	40.9993	42.5706	41.9079	42.2911	42.399	40.3546	39.6796	41.8108	40.5355	39.6425	40.4169	41.5012	41.2647	41.3526	41.151	40.1093	39.4336	39.5831	39.5421	37.3865	36.8555	37.2481	36.7956	40.0024	39.4984	39.7896	40.2274
Deltaproteobacteria_bacterium_UBA1014_GCA_002291585.1	41.3679	42.3658	42.3354	40.6079	39.9483	42.2901	43.2044	41.4122	41.3994	40.8375	41.5735	41.4209	41.4671	40.6914	40.7621	39.9014	39.905	39.0116	39.9889	44.3578	44.1794	44.0354	41.1727	42.4996	41.8427	42.2318	42.4673	40.4499	39.5621	41.4766	40.3797	39.4826	40.1301	41.114	40.7471	40.8989	40.7348	39.9476	39.2011	39.3089	39.421	37.2988	36.7508	37.0515	36.7397	39.8535	39.5215	39.5434	40.1462
Deltaproteobacteria_bacterium_UBA5684_GCA_002420365.1	40.6427	41.5514	41.7455	39.9749	39.3884	41.61	39.7194	40.5172	40.7876	40.2783	40.8299	40.8324	40.6053	39.8078	40.4491	39.6096	39.389	38.3195	39.2537	43.3986	43.0151	42.8833	40.4791	41.392	40.5502	41.2849	41.306	39.3116	38.6577	40.9159	39.5438	38.7074	39.2744	40.2459	39.9457	40.1224	39.8992	38.8677	38.3802	38.6116	38.6542	36.8596	36.5644	36.9749	36.4883	39.5694	38.9297	39.1721	39.8393
Deltaproteobacteria_bacterium_UBA7892_GCA_002500045.1	41.1446	42.0984	42.0473	40.2759	39.6548	42.0119	42.3095	41.11	41.4941	40.5783	41.5178	41.471	41.4194	40.6053	40.8113	39.8595	39.5398	38.5456	39.7489	44.0843	43.8267	43.8024	40.5219	42.0672	41.7551	41.9304	42.0286	39.8159	39.2863	41.5387	39.8928	39.1064	39.9528	40.8236	40.4433	40.5693	40.2905	39.3681	38.9816	38.9516	39.1245	37.0022	36.5155	36.725	36.2952	39.4058	39.2506	39.768	39.8016
SAR324_bacterium_SP68_GCA_002716165	39.7375	39.6967	39.8199	39.6269	39.3341	40.4733	38.8086	39.3939	38.9619	38.8094	39.2691	39.0659	39.7556	38.3231	39.2569	38.544	39.1911	38.2408	39.0584	40.6275	40.3744	40.397	39.8572	40.4638	39.7402	40.1698	40.3677	39.0412	38.4975	39.4384	39.7775	38.7382	39.3559	39.2591	39.3925	38.8654	39.019	39.1841	38.8197	39.0793	38.5574	37.1974	36.677	36.7642	36.9798	39.6781	38.6213	39.0105	39.28
SAR324_bacterium_REDSEA-S27_B3_GCA_001627865	41.1458	41.9363	41.89	40.795	39.9851	42.7765	41.2962	41.9963	41.7442	41.3026	42.1878	42.3623	42.407	40.489	41.2109	40.2034	39.8154	38.7128	40.533	44.3203	44.0275	44.1478	41.3066	42.3434	41.6337	41.9104	42.1377	39.8726	39.6159	42.4656	40.4192	39.7873	40.1852	42.9946	41.8575	41.8597	41.8159	39.7408	39.5623	39.7586	39.2251	37.3807	36.6772	36.9609	36.6927	40.3469	39.421	39.0872	39.9048
NIOZ-UU44	40.8427	41.7039	41.7166	41.6318	40.6416	43.0883	42.083	41.6983	41.186	40.7711	41.5054	41.61	41.7011	40.0228	41.2516	40.1076	40.268	39.17	40.105	44.2086	43.9533	43.7059	41.7517	43.791	43.0946	43.4025	43.4701	40.286	40.6832	41.9208	40.845	40.2117	41.0254	41.1203	41.208	41.3608	40.908	40.3349	40.0868	39.9981	39.7084	37.7981	37.3333	37.445	36.9018	40.5573	39.7059	40.0775	40.3329
SAR324_bacterium_SCGC_AAA001-C10_GCA_000213335	39.6649	40.7367	40.9782	40.0506	39.7634	42.3468	39.3111	41.2869	41.2103	40.6828	40.9741	41.1986	41.3821	40.486	40.7194	39.8514	39.7163	38.9147	39.6556	43.3707	43.2013	43.0944	39.7122	41.3455	40.4752	40.8259	40.9293	39.6351	39.5379	41.1942	40.2221	39.5353	39.6108	41.6828	41.1188	40.8937	41.3839	39.5268	38.417	39.4075	39.0696	37.1497	36.2327	36.7094	36.8211	40.2057	39.2384	39.2699	39.5795
SAR324_bacterium_SAR324-CTDB7B_GCA_002082305	40.4651	41.1304	41.2849	40.7557	40.0038	42.7832	41.0972	41.1023	40.9958	40.696	41.0208	41.0703	41.4082	40.3908	41.4299	40.2799	40.4787	39.3922	40.0564	43.6204	43.3376	43.1166	41.4358	42.8165	41.8584	42.2786	42.3973	40.2496	39.9508	42.3849	40.7115	40.1104	40.2309	42.2188	41.7817	41.619	41.5063	40.1113	39.3543	39.8492	39.494	37.7638	36.8287	37.2476	37.0479	40.3725	39.7431	40.0394	40.1604
NIOZ-UU70	40.9649	41.9407	41.8465	40.8755	40.8306	43.1461	41.3517	41.5576	41.5486	40.959	41.7902	41.6815	42.2729	40.2877	41.6803	40.5546	40.7042	39.4489	40.367	43.5562	43.2924	43.3835	41.5138	42.858	41.8355	42.5529	42.7633	40.6238	40.5373	42.8563	40.7872	40.3249	40.8632	41.7367	41.2289	41.1892	41.2514	40.2992	40.2951	40.0516	40.0351	38.1852	37.2905	37.6957	37.3164	40.6459	39.8375	40.232	40.7817
SAR324_bacterium_CPC1_GCA_002685535	40.0216	41.3515	41.2511	40.2662	40.1705	42.3239	40.0141	41.1638	41.065	40.5126	41.2022	41.2732	41.8518	39.8752	40.4868	39.9449	39.9626	38.6264	39.8013	42.8452	42.6472	42.4852	40.9062	41.9518	41.3001	41.8955	42.0969	40.0054	39.6157	41.5828	40.2231	39.5762	40.0385	41.5885	41.4004	41.0968	41.404	39.3679	39.2145	39.8131	39.3199	37.4781	36.7224	37.1321	36.9545	40.4862	39.0324	39.5075	39.72
SAR324_bacterium_AG-439-C09_GCA_003212435	40.0307	40.4143	40.3926	39.5704	39.5543	42.2651	40.137	40.4294	40.7036	40.569	40.0085	40.2119	39.9224	39.9745	40.4183	39.8787	39.5581	38.4434	39.44	42.8279	42.7724	42.3866	40.8735	41.7368	41.1694	41.4285	41.5142	39.7242	39.1806	41.6427	40.3227	39.5223	39.8509	40.5756	42.0423	41.3254	41.178	39.65	38.9383	39.2681	39.106	37.3021	36.6622	36.9389	36.5056	40.1184	38.9546	39.1592	39.5175
SAR324_bacterium_MED775_GCA_002704555	39.03	40.052	40.0929	39.6799	39.4936	41.5081	39.8453	40.0367	39.9778	39.5768	39.8689	40.0223	40.2386	39.7407	39.6017	39.4513	39.631	38.2111	39.2223	41.875	41.8349	41.8768	40.6855	41.2732	40.6746	40.8901	40.9958	39.1933	38.8184	40.6191	39.2332	38.9817	39.2848	41.0398	40.715	40.2869	40.569	39.1559	38.4377	38.5266	38.2827	37.2408	36.2381	36.881	36.3081	39.5056	38.931	38.4293	39.3655
NIOZ-UU36	37.6422	38.0744	38.1232	37.7833	38.306	38.6192	38.2364	38.3734	38.5179	38.2077	38.7249	38.746	38.5232	36.8805	37.6463	38.0564	38.5479	37.6079	38.66	39.235	38.9652	39.2204	38.5157	39.1578	38.4332	38.7482	38.8377	38.8651	37.8354	38.2746	38.8163	37.984	38.6732	37.5455	37.7586	37.6159	37.6521	38.2145	37.8323	37.944	37.8988	36.9612	35.9785	36.3847	36.1618	39.0135	38.2573	38.9281	39.396
Anaerolineales_bacterium_UBA5796_GCA_002418215	38.0715	38.2588	38.3999	37.8709	38.3644	38.2783	38.2338	38.5847	38.7937	38.6594	39.0191	39.1176	38.8453	36.5189	37.8434	38.5157	38.4837	37.7033	39.5424	38.9913	38.8132	38.9402	38.3911	38.8433	38.0644	38.4153	38.5281	39.1332	37.8804	38.2015	39.2382	38.3756	38.2557	37.1978	37.0979	37.3625	37.4421	37.8973	37.3944	37.7613	37.7472	36.6659	35.7924	36.3333	35.9512	39.1714	38.314	39.0995	39.8023
Chloroflexi_bacterium_RBG_13_52_14_GCA_001796575	37.9823	39.6494	39.5446	39.2852	39.4931	39.4046	39.6436	39.2517	39.4749	39.4046	40.4076	40.023	39.8126	37.3412	38.3505	39.6324	40.0662	39.6445	40.7807	39.8574	39.4773	39.7172	39.0399	39.7759	38.238	39.8627	39.9481	40.1118	39.2137	39.6271	40.0561	39.1827	39.8997	39.4043	39.237	39.0498	39.1022	39.3922	39.2385	39.0164	39.3099	38.0265	37.5628	37.6748	37.7318	41.6368	41.4718	42.215	43.3777
Chloroflexi_bacterium_RBG_13_60_13_GCA_001796685	38.3515	39.0276	38.8506	38.666	38.9652	39.0684	38.7921	38.9756	39.0406	38.3988	39.5067	39.2219	38.981	36.6224	38.0641	38.6491	39.7537	38.7304	40.4167	39.4831	39.2561	39.5158	39.1307	39.38	38.7837	39.4061	39.4812	39.7623	37.8263	38.1497	40.7907	38.8621	39.9927	38.5973	38.2665	38.4024	38.2991	39.2845	38.6962	39.2634	38.6764	37.7037	37.0046	37.2526	37.3209	41.4697	40.7829	41.5929	41.8555
NIOZ-UU65	36.5177	37.7012	37.7562	37.5871	37.8772	37.506	37.6072	37.8086	37.1566	37.1834	37.9821	38.0638	37.8536	36.4117	36.8522	36.7906	37.3185	36.8771	37.5925	37.8266	37.7339	37.7088	37.5399	38.5252	36.9612	38.1739	38.2603	37.7246	37.2007	37.3826	37.3461	37.663	38.0723	37.3711	37.8947	37.9072	38.1257	38.3563	37.8018	38.0529	37.8661	36.6874	36.126	36.7847	36.5922	38.3751	38.0556	38.2873	38.9334
Candidatus_Thermonerobacter_thiotrophicus_MS-B_bin-24_GCA_003731685	37.5759	38.6372	38.6331	38.4211	38.4851	38.3474	38.5965	38.3833	38.9533	38.6319	38.6265	38.5606	38.5879	37.2627	37.7365	37.8972	38.5149	37.9756	39.0067	38.9905	38.706	38.9566	38.664	39.3961	38.3125	39.1514	39.1951	38.4843	37.9981	38.1553	38.6014	38.4197	38.4248	39.2079	38.4768	38.2089	38.9622	38.9803	38.5837	38.5833	38.4918	37.6806	37.4019	37.539	37.2273	39.7989	39.2406	39.8727	40.5384
Chlorobium_phaeobacteroides_DSM_266_GCA_000015125	38.1418	38.7886	38.7986	38.773	39.3729	39.1122	39.5316	39.3057	39.3962	38.7943	39.4015	39.2368	39.1957	36.8392	38.3975	38.7431	40.2619	38.9578	39.9535	39.0653	38.7844	38.8891	39.8169	40.0679	39.3422	39.9301	39.9678	40.4053	39.202	38.8774	40.3371	40.019	40.0971	38.7538	38.794	38.9083	39.1487	40.1946	39.2663	39.6364	39.5784	38.1082	37.5149	37.8454	37.6953	40.8721	40.1435	41.0693	41.0399
Prosthecochloris_aestuarii_DSM_271_GCA_000020625	38.147	38.9262	38.8213	38.3876	39.3918	39.071	39.513	39.1705	39.1834	38.5637	39.1725	38.9911	39.0028	37.0154	38.4308	39.0204	40.3806	38.9337	39.9806	39.236	38.9809	39.161	39.5988	40.0635	39.1047	39.6328	39.7105	40.5912	39.1979	39.1299	40.401	40.2164	39.8656	38.7488	38.7647	39.0338	38.8634	40.1184	39.2934	39.562	39.5443	38.4021	37.8405	38.1976	38.1045	40.7302	40.0585	40.9824	40.9116
NIOZ-UU103	38.3883	39.0282	39.0427	38.7827	39.6035	39.4928	39.5321	39.7234	39.6776	39.1437	39.5365	39.5335	39.1871	37.2089	38.8528	39.3044	40.2044	39.1975	40.0631	39.4009	39.1783	39.2818	39.2925	40.1231	39.0906	40.0763	40.1984	40.8242	39.4573	38.8505	40.7073	40.6941	40.2552	39.0229	39.1339	39.6785	39.569	39.8248	39.3656	39.7342	39.8395	38.4325	38.1072	38.1531	38.3027	40.6171	40.5255	41.1556	41.2688
Chlorobium_BS1_GCA_000020545	38.464	39.0779	38.8697	38.5287	39.1712	39.0495	39.6272	39.3947	39.1385	38.8459	39.3573	39.2039	39.0191	36.9551	38.2851	38.8739	39.8498	38.9735	39.8915	39.3399	38.9324	39.1223	39.4014	39.9299	39.1857	39.8984	39.9442	40.7296	39.5034	38.7984	40.3977	40.2266	40.2123	38.9429	39.0112	39.2799	39.2573	39.9836	39.303	39.5695	39.5425	38.3479	37.8034	38.0623	38.0024	40.5158	40.316	41.7934	41.335
AAMBM5-125-24_SCGC_AG-640-A22_3300016590	37.3447	38.6943	38.504	37.8651	38.1767	38.2878	38.3186	38.1112	38.4499	38.5796	38.9184	38.775	38.5277	36.5958	37.3659	37.8573	38.7177	37.6499	38.988	39.1472	38.7948	38.9498	38.4072	39.5791	38.6799	39.3322	39.4225	38.5965	37.4819	37.9372	38.7885	38.5257	39.0882	37.8036	37.7852	37.9442	37.7186	38.4952	38.2891	38.1423	38.0016	36.8429	36.2425	36.3273	36.3484	39.9948	39.4415	39.3682	40.4171
NIOZ-UU51	37.742	39.0172	38.9506	38.316	38.8837	38.9859	38.7281	39.0387	39.5487	39.1008	39.533	39.3749	39.1402	37.7421	38.1215	38.8037	39.4954	38.6352	38.906	38.8873	38.6851	38.74	38.9457	40.1847	38.7842	39.8191	39.8838	39.0681	38.1535	38.5782	39.3168	38.681	39.5866	38.633	38.9333	38.9059	38.774	39.8005	38.6863	39.4323	38.9387	37.5183	37.3388	37.5779	37.1154	40.7079	40.6925	40.2814	41.5934
NIOZ-UU89	36.3907	38.5662	38.5727	37.9431	38.2555	37.7963	37.9359	37.9846	38.9383	38.3198	39.205	38.905	38.5944	36.9443	37.4461	38.0522	38.322	37.1611	37.818	38.3844	38.3051	38.5235	37.9188	39.1812	38.3677	39.2325	39.2203	38.1805	37.2375	37.5223	38.2595	37.8306	38.4698	37.5587	37.4111	37.8687	37.766	38.5709	38.0022	38.1882	37.3822	36.6846	36.6338	36.5791	36.498	40.0632	39.8746	39.8255	40.6976
Marinimicrobia_SHBH1141_AB-750_L13AB-904_2537562240	37.0352	38.3468	38.2732	38.3439	38.231	38.1056	38.1099	38.5253	38.5101	38.1526	38.5405	38.8436	38.5069	36.8003	37.4559	37.9047	39.4297	38.2777	39.0119	38.4798	38.2087	38.3098	38.7885	38.9887	37.5632	38.7477	38.7998	39.0171	38.2607	37.7098	39.2207	38.8077	39.2595	38.0993	37.8877	38.0129	38.3245	38.8693	38.6329	38.7784	39.2521	37.7171	37.138	37.7148	37.3318	39.608	39.0701	39.0845	40.2293
Marinimicrobia_PN262000N21	37.5418	38.2381	38.1904	38.3552	38.2489	38.5055	37.9282	38.2993	38.3726	38.124	38.73	38.4667	38.4159	36.6975	36.9371	37.6379	38.8915	37.6855	38.4569	38.9235	38.7011	38.7008	38.7224	39.5113	38.519	39.3175	39.3523	38.3131	37.9378	38.3124	38.6407	38.3778	39.2946	38.4375	38.5889	38.367	38.5821	39.3885	38.7905	38.7454	38.7862	37.0904	36.8942	37.0153	36.5756	39.6251	39.1155	39.3818	40.0674
NIOZ-UU73	37.7822	38.3699	38.4379	38.4281	38.9189	38.8326	38.1208	38.6386	38.7055	38.2578	39.3541	39.2148	39.0575	36.5914	37.3954	37.746	39.0878	38.0807	38.7307	39.5603	39.3382	39.1367	38.7562	39.608	38.911	39.5027	39.4864	38.9513	38.3512	38.8306	39.0905	39.0556	39.3292	39.3818	39.0877	38.6386	38.8663	39.6482	39.2598	39.2595	39.0835	37.0836	37	37.1522	36.7055	40.1317	39.1475	39.5381	40.3978
Marinimicrobia_SCGC_AD-606-A07_2609459650	37.351	38.3358	38.2351	39.029	38.7126	38.6257	37.4818	38.7722	38.5878	38.4098	38.981	39.3032	39.418	37.0151	37.3939	37.9535	39.0219	37.8452	38.7914	39.2073	38.9189	38.7127	39.4871	40.384	39.2454	40.2194	40.3206	38.9474	38.1322	38.1453	38.6046	38.6111	38.4784	38.8199	38.8308	38.0757	38.5088	39.7223	39.1597	39.2502	39.1857	37.1314	37.2408	37.3015	36.7211	39.8278	39.2239	39.2562	40.0789
Marinimicrobia_NAT274_GCA_002702225	37.335	38.4325	38.3968	38.062	38.6103	38.2873	37.7009	38.3879	38.9883	38.8693	38.982	38.9396	38.7602	37.2739	37.6781	37.7039	39.0721	38.1822	38.4181	40.9629	40.9685	41.2477	39.0924	39.6244	38.6481	39.3481	39.2888	39.3127	38.4638	38.6011	38.8024	39.2619	39.5712	38.9357	38.8705	38.5876	38.7887	40.0566	39.5158	39.646	39.3519	36.9941	37.3151	36.9258	37.2585	39.2135	38.6747	39.2899	40.1941
Marinimicrobia_Arctic96B-7-B_N13AB-902_2537562244	37.5338	37.9695	37.8857	37.9597	38.136	38.2852	37.5066	38.1985	38.3634	38.2662	38.3378	38.5575	38.4506	36.4907	37.3844	37.4821	38.5605	38.173	38.8494	38.7598	38.7448	38.857	39.2137	39.2763	38.4139	39.2449	39.2687	38.7832	38.0343	38.4631	38.6764	38.8442	38.954	39.3073	39.0411	38.6286	38.5915	39.5162	38.9197	39.3203	39.0779	37.1013	36.8923	37.3877	36.7164	39.9085	38.7053	39.1559	39.8083
Marinimicrobia_Arctic96B-7-B_P06AB-902_2537562243	37.0982	38.1944	38.1683	38.1067	38.4406	38.2039	37.3464	38.4363	38.6549	38.3812	38.8424	38.5773	38.5972	36.4976	37.289	37.3992	38.3845	37.9541	38.0515	38.6366	38.5089	38.567	38.5863	38.9152	37.7381	38.6343	38.6402	38.4618	38.1159	38.4041	38.605	38.3949	38.6812	38.8175	39.2685	39.08	39.0835	39.2753	39.0758	38.7926	38.9239	37.0459	37.4586	37.5037	37.3246	39.8453	38.6364	39.523	39.8172
[truncated: 58 more columns]
