# Supplementary material for: The bacterial sulfur cycle in expanding dysoxic and euxinic marine waters
Source: Environ Microbiol. 2020 Oct 18;23(6):2834–57. doi: 10.1111/1462-2920.15265 (PMC8359478; doi:10.1111/1462-2920.15265)
Supplement: Supplementary file 4 — Table S3. Gibbs free energies [ΔG (kJ e−)] of common dissimilatory conversions mediated by anaerobic microorganisms under conditions representative of the upper euxinic zone of the Black Sea and the core of the ETSP OMZ. Calculation methodology and variables used can be found in Supporting Information Methods. [file EMI-23-2834-s001.xlsx]

## Sheet: Sheet1
Table S3. Gibbs free energies [ΔG (kJ/e-)] of common dissimilatory conversions mediated by anaerobic microorganisms under conditions representative of the upper euxinic zone of the Black Sea and the core of the ETSP OMZ. Green shading indicates exergonic reactions, red shading indicates endergonic reactions. Calculation methodology and variables used can be found in S.I. Methods.
Black Sea	e-acceptors (/product)	nitrate/N2	nitrate/ nitrite	nitrate/ ammonium	tetrathionate/thiosulfate	S0/sulfide	sulfite/ sulfide	thiosulfate/sulfide	sulfate/ sulfide	H+/H2	bicarbonate/acetate	bicarbonate/methane
e-donors (/product)	dG'' (kJ/e-)	-59.5698	-39.035	-29.0295	-26.5796	12.5975	18.1363	20.1016	22.7708	27.3045	30.2121	38.0564
methane/bicarbonate	38.0564	-97.6262	-77.0913	-67.0859	-64.636	-25.4589	-19.9201	-17.9548	-15.2855	-10.7519	-7.84426	0
sulfite/sulfate	36.6745	-96.2443	-75.7094	-65.704	-63.254	-24.0769	-18.5382	-16.5729		-9.37001	-6.46234	1.38192
tetrathionate/sulfate	32.8957	-92.4655	-71.9307	-61.9252	-59.4753	-20.2982	-14.7594	-12.7941		-5.59128	-2.68361	5.16065
acetate/bicarbonate	30.2121	-89.7819	-69.2471	-59.2416	-56.7917	-17.6146	-12.0758	-10.1105	-7.44129	-2.90767	0	7.84426
H2/H+	27.3045	-86.8743	-66.3394	-56.334	-53.884	-14.7069	-9.16816	-7.20286	-4.53362	0	2.90767	10.7519
S0/sulfate	26.1619	-85.7317	-65.1969	-55.1915	-52.7415	-13.5644	-8.02565	-6.06034		1.14252	4.05019	11.8944
thiosulfate/sulfate	23.6375	-83.2073	-62.6725	-52.6671		-11.04	-5.50125	-3.53594		3.66691	6.57458	14.4188
sulfide/sulfate	22.7708	-82.3406	-61.8058	-51.8004	-49.3504				0	4.53362	7.44129	15.2855
ammonium/N2	21.871	-81.4408	-60.9059		-48.4505	-9.27343	-3.73467	-1.76936	0.899878	5.4335	8.34117	16.1854
sulfide/S0	12.5975	-72.1673	-51.6325	-41.627	-39.1771	0				14.7069	17.6146	25.4589
thiosulfate/tetrathionate	-26.5796	-32.9902	-12.4554	-2.44995	0	39.1771	44.7159	46.6812	49.3504	53.884	56.7917	64.636
ammonium/nitrate	-29.0295			0	2.44995	41.627	47.1658	49.1311	51.8004	56.334	59.2416	67.0859
ETSP AMZ	e-acceptors (/product)	nitrate/N2	nitrate/ nitrite	nitrate/ ammonium	tetrathionate/thiosulfate	S0/sulfide	sulfite/ sulfide	thiosulfate/sulfide	sulfate/ sulfide	H+/H2	bicarbonate/acetate	bicarbonate/methane
e-donors (/product)	dG'' (kJ/e-)	-62.439	-39.2051	-32.1396	-26.5796	5.16963	15.7318	16.4949	20.9675	27.3045	30.2121	38.0564
methane/bicarbonate	38.0564	-100.495	-77.2614	-70.196	-64.636	-32.8868	-22.3246	-21.5615	-17.0889	-10.7519	-7.84426	0
sulfite/sulfate	36.6745	-99.1134	-75.8795	-68.8141	-63.254	-31.5048	-20.9426	-20.1796		-9.37001	-6.46234	1.38192
tetrathionate/sulfate	32.8957	-95.3347	-72.1008	-65.0354	-59.4753	-27.7261	-17.1639	-16.4008		-5.59128	-2.68361	5.16065
acetate/bicarbonate	30.2121	-92.6511	-69.4172	-62.3518	-56.7917	-25.0425	-14.4803	-13.7172	-9.24464	-2.90767	0	7.84426
H2/H+	27.3045	-89.7434	-66.5095	-59.4441	-53.884	-22.1348	-11.5726	-10.8096	-6.33697	0	2.90767	10.7519
S0/sulfate	26.2334	-88.6724	-65.4385	-58.3731	-52.813	-21.0638	-10.5016	-9.73854		1.07102	3.97869	11.8229
thiosulfate/sulfate	23.6375	-86.0765	-62.8426	-55.7772		-18.4679	-7.90572	-7.14264		3.66691	6.57458	14.4188
sulfide/sulfate	20.9675	-83.4065	-60.1725	-53.1071	-47.5471				0	6.33697	9.24464	17.0889
ammonium/N2	18.3592	-80.7982	-57.5643		-44.9388	-13.1896	-2.6274	-1.86433	2.60826	8.94523	11.8529	19.6972
sulfide/S0	5.16963	-67.6086	-44.3747	-37.3093	-31.7492	0				22.1348	25.0425	32.8868
thiosulfate/tetrathionate	-26.5796	-35.8594	-12.6255	-5.56008	0	31.7492	42.3114	43.0745	47.5471	53.884	56.7917	64.636
ammonium/nitrate	-32.1396			0	5.56008	37.3093	47.8715	48.6345	53.1071	59.4441	62.3518	70.196
